# Supplementary material for: Deep Annotation of Populus trichocarpa microRNAs from Diverse Tissue Sets
Source: PLoS One. 2012 Mar 19;7(3):e33034. doi: 10.1371/journal.pone.0033034 (PMC3307732; doi:10.1371/journal.pone.0033034)
Supplement: Table S3 — miRNAs annotated from Xylem sRNA library. (XLSX) [file pone.0033034.s003.xlsx]

## Sheet: Sheet1
Supplemental Table S3
Xylem miRNAs
Alignments of all smallRNA reads and precursor are shown below annotation
miRNA	Sequence	Abundance	Precision	Chromosome	Start	End	Precursor	miRNA*	Orientation	sRNA length	Hairpin Length	Minimum Free Energy	Adjusted MFE	Randfold p-value
ptc-miR1446a	TTCTGAACTCTCTCCCTCAAC	753	78.85	scaffold_12	11674484	11674504	GGATGTTGAAGATCCAACTTCTTCTGAACTCTCTCCCTCAACCGCTACTCTAGAGCTTGGCAATCCTTGTCGATTGTTTCTGTGTAGCGGTTGAGGTGAGGGGTTCAGAACATGTTGGCTTCGATGATTC(((((((((((..(((((...<<<<<<<<<<-<<<<<<<<<<((((((.(..((((((((((.....))))))..))))..).))))))))))))).)))))))))))))...)))))))))))).))))	NO	-	21	130	-66.3	-51	0.009901
ptc-miR1446b	TTCTGAACTCTCTCCCTCAAC	753	88.07	scaffold_12	11669855	11669875	TTGAAGATCCAATTTCTTCTGAACTCTCTCCCTCAACCGCCACTCTAGAGGTTGGCACCTTGTCAATTGTTTCTGTGTAGCGGTCGAGGTGAGGGGTTCAGAACATGTTGGCTTTGA(..(((..(((((...<<<<<<<<<<-<<<<<<<-<<(((.((.(.((((((((((.....))))))...))))).)).))))).)))).)))))))))))))...))))))))..)	NO	-	21	117	-50.9	-43.5043	0.009901
ptc-miR1446c	TTCTGAACTCTCTCCCTCAAC	753	93.31	scaffold_12	11790908	11790928	GAATGTTGGAAATCCAACTTTTTCTGAACTCTCTCCCTCAACTGCTATTCTAGAGCTTCCTGAGCTAACCCTTGTGTTTCTGTGTAGCAGTCAAGGTGGGAGGCTCAGAAAATGTTGGTTTCTTAGCTTTTC(((.((((((((.(((((.((<<<<<<-<-<<<<<<<<--<<((((((.(..((((....((((......)))).))))..).))))))))..))).)))))).)))))))).))))))))).))))..)))	NO	+	21	132	-47.2	-35.7576	0.009901
ptc-miR1446d	TTCTGAACTCTCTCCCTCAAC	753	92.51	scaffold_15	12329359	12329379	GGATGCTGAAGATCCAACTTCTTCTGAACTCTCTCCCTCAACTGCTACTCTAGATCTTGCCAATCCCTGTCAAGTGTTTCTGTGTAGCAGTCGAGGTGAGAGGTTCAGGAAATGTTGGCTCTTAGCTTTGAACTCC(((.(((((.((.(((((...<<<<<<<<-<<<<<<<<<-<<((((((.(.(((.((((.((.....)).))))....)))).))))}}}}=}}}}=}}}}}}}}}}}))...))))).))))))).......)))	CAGTCGAGGTGAGAGGTTCAG(1) CGAGGTGAGAGGTTCAGGAAA(8)	-	21	136	-59.9	-44.0441	0.009901
ptc-miR1446e	TTCTGAACTCTCTCCCTCAAC	753	93.31	scaffold_15	12482374	12482394	GTATCAGAATGTTGGTGATCCAACTTTTTCTGAACTCTCTCCCTCAACTGCTATTCTAGAGCTTGTTAATCCTTGTCAAGTGTTTCCCTGTAGCAGTCGAGGCGAGGGGGTTTCGGAAAATGTTGGCTCCTCAGCTCTTAATTAC(((.......(((((.((.(((((.((<<<<<<<<<<<<<<<<<<-<<((((((......(((((...........)))))........)))))))).)))).))))))).))))))))).))))).)).))))).......)))	NO	+	21	145	-57.48	-39.6414	0.009901
ptc-miR156a	TGACAGAAGAGAGTGAGCAC	11145	91.99	scaffold_6	19089485	19089504	GAGGGACACAAAAGAAAGACTGACAGAAGAGAGTGAGCACACACGAAAGTATATGGTATGAAGGCATTCCATTGCAGGGTGTGTGCTCACATCTCTTCTGTCAGCTTCCACTTCCAAGTGTTTCCTC(((((((((..(((.(((.(<<<<<<<<<<<<<<<<<<<<((((....(((.((((.(((....))).)))))))...)))))))))))).))))))))))))))))...)))....))).))))))	NO	-	20	127	-62.7	-49.3701	0.009901
ptc-miR156b	TGACAGAAGAGAGTGAGCAC	11145	95.13	scaffold_6	22869970	22869989	AGAATCGAGGGTTTTAAGGGTAAGGGAGGTGACAGAAGAGAGTGAGCACACAGGGTACTTTCTTGCATGACATCCATGCTTGAAACTTTGCGTGCTCACTCTCTATCTGTCACCCCACCACCATCTCTCTCTCTTTCTCTTCCCCTTTCCCTGTCT(((....((((....(((((.((((((((<<<<<<<<<<<<<<<<<<<<.((((((...(((..(((((.....)))))..))))))))).))))))))))))).))))))))).....................)))))).))))).)))).)))	NO	-	20	156	-73.49	-47.109	0.009901
ptc-miR156c	TGACAGAAGAGAGTGAGCAC	11145	91.97	scaffold_6	25766678	25766697	TTCTGGACATTAGAAACTGACAGAAGAGAGTGAGCACACAGAGGCATATTTGTATAAATCTATACCATTGCTTTTGCGTGCTCACTTCTCATTCTGTCAGCTTCCAGAG(((((((....((...(<<<<<<<<<<<<<<<<<<<<.((((((((.....(((((....)))))...)))))))).)))))))).)))).))))))))))))))))))	NO	+	20	109	-53.5	-49.0826	0.009901
ptc-miR156d	TGACAGAAGAGAGTGAGCAC	11145	90.76	scaffold_18	8350113	8350132	GATTCGAGGGTTTTAAGGGTAAGTGAGTTGACAGAAGAGAGTGAGCACACAGGGTACTTTCTTGCATGACGTTCATGCTTGAAGCTTTGCGTGCCCACCCTCTATCTGTCACCCCATCACCATCTCTCCTTCTCTTCCCCTTTCCTTGCCTGTC(((.((((((....(((((.(((.(((.<<<<<<<<<<<-<<<-<<<<.((((((...(((..(((((.....)))))..))))))))).)))).))).)))).)))))))..................))).))).)))))))))))...)))	NO	+	20	154	-54.61	-35.461	0.009901
ptc-miR156e	TGACAGAAGAGAGTGAGCAC	11145	90.76	scaffold_18	2189701	2189720	TTCCAGCTTCTGGGACATTAGAAATTGACAGAAGAGAGTGAGCACACAGAGGCATATTTGTATAAAATTATACCATTGCTTTTGCGTGCTCATTTCTCTTTCTGTCACTTCCAGAGCCGGAA((((.(((.((((((..........<<<<<<<<<<<<<<<<<<<<.((((((((.....(((((....)))))...)))))))).))))))).))))).)))))))).))))))))).))))	NO	+	20	122	-55	-45.082	0.009901
ptc-miR156f	TGACAGAAGAGAGTGAGCAC	11145	91.99	scaffold_18	12448555	12448574	GAGGGTCACAAGAGAAAGACTGACAGAAGAGAGTGAGCACACACGAAAGCTAATTGTATGAAAGCATACCATTGCAGGGTGTGTGCTCACTTCTCTTCTGTCAGCTTACATTTGCCAGTGTTTCCTC(((((.(((.(((..(((.(<<<<<<<<<<<<<<<<<<<<((((....((.(((.(((((....))))).)))))...)))))))))))).))))))))))))))))...)))....)))..)))))	NO	-	20	127	-61.6	-48.5039	0.009901
ptc-miR156g	TTGACAGAAGATAGAGAGCAC	71989	98.69	scaffold_5	11875605	11875625	TTGAATTATGTGAGGAGGCACTGGTGATGTTGTTGACAGAAGATAGAGAGCACAGATGATGAAATGCATGGAGCTTAATTGCATCTCACTCCTTTGTGCTCTCTAGTCTTCTGTCATCACCTTCAGCCCCTCACTCCGTTTAA((((((...((((((.(((...(((((.....-<<<<<<<<<<<<<<<<<<<<(((.(((((.(((((...........))))).))).)).)))))}}}}}}}=}}}}}}}}}}}}})))....)))))))))...))))))	GCTCTCTAGTCTTCTGTCATC(1) CTCTCTAGTCTTCTGTCATC(1)	-	21	143	-68.7	-48.042	0.009901
ptc-miR156h	TTGACAGAAGATAGAGAGCAC	71989	98.42	scaffold_4	7938904	7938924	GTGAAGGAGGCACTGGTGATGCTGTTGACAGAAGATAGAGAGCACTGACGATGAAATGCATGGAGCTTAATTGCATCTCACTCCTTTGTGCTCTCTAGTCTTCTGTCATCACCTTCAGCCCTTCAC(((((((..((...(((((.....-<<<<<<<<<<<<<<<<<<<<.((.(((((.(((((...........))))).))).)).)).))}}}}}}}=}}}}}}}}}}}}})))....)))))))))	GCTCTCTAGTCTTCTGTCATC(1) CTCTCTAGTCTTCTGTCATC(1)	-	21	126	-57.1	-45.3175	0.009901
ptc-miR156i	TTGACAGAAGATAGAGAGCAC	71989	98.69	scaffold_12	4332130	4332150	GGGAGTTGTGTGGAGAGGAGGCACTTGTGATGTTGTTGACAGAAGATAGAGAGCACAGATGATGTTTTGCAGTAGACTCTGGATCTCACTCCTTTGTGCTCTCTATGCTTCTGCCATCACCTTCAGCCCCGACCCCCAGTCCCC(((..(((.(.((...((.(((....((((((...--<-<<<<<<<<<<<<<<<<<(((.((((...(.(((......))).)...)).)).)))))))))))))).))))))))))))).....)))))...))))))..)))	NO	-	21	144	-57.7	-40.0694	0.009901
ptc-miR156j	TTGACAGAAGATAGAGAGCAC	71989	98.69	scaffold_15	4013709	4013729	GGGGGAGAAGGAGGCACTGGTGATGTTGTTGACAGAAGATAGAGAGCACAGATGATGATATGCAATGGACTCTGCATCCCACTCCTTTGTGCTCTCTATGCTTCTGTCATCACTTTCAGCCCCGACCCCCTCCTCCTCCTCCTCC(((((((.((((((....((((..((((-<<<<<<<<<<<<<<<<<<<<(((.((((..(((((........)))))..)).)).)))))))))))))).))))))))).......))))..).)))....)))))).)))))))	NO	+	21	145	-71.4	-49.2414	0.009901
ptc-miR156k	TGACAGAAGAGAGGGAGCAC	36	94.74	scaffold_11	11956186	11956205	TAGGGCTTGAATGAGAGGGAGAGAAGAAGAGAAGAGGTGTGAGGTTATGCATGCTGACAGAAGAGAGGGAGCACAACCCTGTAATAGCTAAAGAGAGTCTTTGCTTTTGTTGGACTGTGCTTTCTCTTCTTCTGTCACCAACCAACACAGTATCTTCTCTCTGATCTGATGTGATCCACTA(((((.(((.((.(((.((((((((((.........((((..(((......((.<<<<<<<<<<<<<--<<<<<(..((..(((.(((.((((.....))))))).)))..))..))))))..))).)))))))))).))))).))))....))))))))))..))).)).))).)).)))	NO	-	20	181	-70.12	-38.7403	0.009901
ptc-miR160a	TGCCTGGCTCCCTGTATGCCA	72	96	scaffold_1	43414069	43414089	AGAAGAAGGTGACATGGGTTATGCCTGGCTCCCTGTATGCCACAAGCAAAGACCAATCTTTTGTTTTAGATTGGCTGTTGCCGGTGGCGTGCGAGGAGCCAAGCATACTCTCTCTTTCTCT(((.(((((.((...((((.(<<<-<<<<<<<-<<<<<<<<<(..((((((.(((((((........))))))))).))))..))}}}}}}}}=}}}}}}}=}}}))))))).))))))))	GGCGTGCGAGGAGCCAAGCA(1) GCGTGCGAGGAGCCAAGCATA(7)	+	21	121	-62.4	-51.5702	0.009901
ptc-miR160b	TGCCTGGCTCCCTGTATGCCA	72	96	scaffold_8	2253438	2253458	ACCATGCATCCATATATATTATATGTGCCTGGCTCCCTGTATGCCATTTGCAGAGCCCAACGGATCCTCGATGGCCTCCGTGGATGGCGTATGAGGAGCCATGCATATTCGCATGTATATTATACATGGT((((((.....((((((((...(((<<<-<<<<<<<--<<<<<<<<((..(.(((.(((.(((....))).))).))).)..))}}}}}}}}==}}}}}}}=}}})))....))))))))....))))))	TGGCGTATGAGGAGCCATGCA(4) GCGTATGAGGAGCCATGCATA(2)	-	21	130	-63.1	-48.5385	0.009901
ptc-miR160c	TGCCTGGCTCCCTGTATGCCA	72	96	scaffold_10	19585222	19585242	CCATCATGCATCCATATATATTATATGTGCCTGGCTCCCTGTATGCCATTTGCAGAGCCCACCGGTTCTTCGATGGCCTCCGTGGATGGCGTATGAGGAGCCATGCATATTCACATGTATATATCCATGGTTTTCACTTGCAGATGG(((((.((((.((((((((((...(((<<<-<<<<<<<--<<<<<<<<((..(.(((.(((.(((....))).))).))).)..))}}}}}}}}==}}}}}}}=}}})))......)))))))....)))........)))))))))	TGGCGTATGAGGAGCCATGCA(4) GCGTATGAGGAGCCATGCATA(2)	+	21	147	-66.6	-45.3061	0.009901
ptc-miR160d	TGCCTGGCTCCCTGTATGCCA	72	96	scaffold_11	17793905	17793925	GCATCGAAGAAGGAGGTGAAATGGGTTATGCCTGGCTCCCTGTATGCCACAGCAAAGACCAATCTCTTCTGTCTTAGATTGGCTGCTGCCGGTGGCGTGCGAGGAGCCAAGCATACTCTCTCCTTTCTATCTCTATGT((((.((.((((((((.((...((((.(<<<-<<<<<<<-<<<<<<<<<(.(((.((.(((((((..........)))))))))..)))..))}}}}}}}}=}}}}}}}=}}})))))..)))))))).)))).))))	GGCGTGCGAGGAGCCAAGCA(1) GCGTGCGAGGAGCCAAGCATA(7)	-	21	138	-63.4	-45.942	0.009901
ptc-miR160f	TGCCTGGCTCCCTGAATGCCA	6	100	scaffold_16	120184	120204	GGTCTGCCTGGCTCCCTGAATGCCATCTAGGAAGCTTGTCAAAGAGTGTTGGCAACCTCTCTAACTGGCATGAGGGGAGTCACGCAGGCC((((<<<-<<<<<<<<<--<<<<<<..(((..((.(((((((......))))))).))..)))..))))))..))))))))).)))))))	NO	+	21	90	-52.5	-58.3333	0.009901
ptc-miR162a	TCGATAAACCTCTGCATCCAG	748	98.55	scaffold_12	5079402	5079422	GGTGGTTGGGAAGACACTGGAGGCAGCGGTTCATCGATCTCTTCCTGGCCAATTTTTTGTTTAGCACGAAAAACATGAACCGATCGATAAACCTCTGCATCCAGCGCTTCCTTTATTCCCC((.((..((((((.(.(((((.((((.((((.(((((((..(((.((.....((((((((.....)))))))))).)))..))>>>>>->>>>->>>>->>>>>.))))))).....))))	NO	+	21	121	-48.4	-40	0.009901
ptc-miR162b	TCGATAAACCTCTGCATCCAG	748	97.78	scaffold_15	6727328	6727348	ATGTAAAGAAGAGATTGCTTTTGAGTTTGGTTGAGAAGACACTGGAGGCAGCGGTTCATCGATCTTTTCCTGAAGATTTTTTTGTTTTACACGAACAACACGAACCGATCGATAAACCTCTGCATCCAGTGCTTCCCTTACTCCACTTTTTTTTCTTTTCAT(((.((((((((((..(.....((((..((....((((.(((((((.((((.((((.(((((((..(((.((.........((((((.....)))))))).)))..))>>>>>->>>>->>>>->>>>>))))))))..))))..)..)))))))))).)))	NO	+	21	162	-56.2	-34.6914	0.009901
ptc-miR164a	TGGAGAAGCAGGGCACGTGCA	4599	99.44	scaffold_2	16570537	16570557	GGGCGAGCGGTTCCTTGCTGGAGAAGCAGGGCACGTGCAAAATCCTGATGAAGTGCTTACACTTTGCACGCGCTCTTCTTCTCCAACACGGGCTCCTCACCT(((.(((.(((.((.((.<<<<<<<<-<<<<<-<<<<<<(...........((((....)))))))}}}}=}}}}}=}}}}}}}}=}).))))).))).)))	CACGCGCTCTTCTTCTCCAAC(4)	+	21	102	-46.9	-45.9804	0.009901
ptc-miR164d	TGGAGAAGCAGGGCACGTGCA	4599	99.44	scaffold_14	9081121	9081141	GCCAACCAAGGGAATGGAATTCTGATGGGTGGGTGGCTCACGCTGGAGAAGCAGGGCACGTGCAAAATCCTTCTCGGCTTCCAGATGCTGATGAAGCACTCTTTGCACGTGCTCCCCTCCTCCAACATGAGTTCCTCACCCCTGTCTCTCTTCAGTCTCCATTGCTGAAAGC((.......((.((((((...((((.(((((((..(((((.(.<<<<<-<<--<<<<<<<<<<<((...(((((((((........))))).)))).....)))))))))))))..)).))))).).)))))..)))))))..........))))..)))))).))....))	NO	+	21	172	-75	-43.6047	0.009901
ptc-miR164e	TGGAGAAGCAGGGCACGTGCA	4599	98.59	scaffold_16	12933933	12933953	AGGTGTGTGTGAGCAAGATGGAGAAGCAGGGCACGTGCATTACTAACTCATGCACACAGAGTGAGAGAGACATTTCTTGCTGGAGTTATGACTCTTACCTACTATAGATTGTGTTGGCTTCAGCGAGTTAGTTCTTCATGTGCCTGTCTTCCCCATCATGATCACTACCACACCT(((((((.((((.((.((<<<-<<<<--<<<<<<<<<--..((((((((.............((((((....))))))((((((((((..(((((..........)))..))..))))))))))))))))))...=}}}}}}}}}==}}}}=}}}}).)).))))...)))))))	TCATGTGCCTGTCTTCCCCAT(1) CATGTGCCTGTCTTCCCCATC(2) ATGTGCCTGTCTTCCCCATCA(1)	+	21	175	-71.3	-40.7429	0.009901
ptc-miR164f	TGGAGAAGCAGGGCACATGCT	10	90.91	scaffold_3	8307302	8307322	TCGGGAGAGCTGGAGAGGGTGAGCCATGCTGGAGAAGCAGGGCACATGCTAAATCTATCAGCTTGAAAGTCTGATAGTTTTGCATGTGCTCTATCTCTCCAGCTTGGACCCTCCCTCTTATGA(((.((((...((.((((((...(((.((<<<<<<-<-<<<<<<<<<<<-(((.(((((((((....)).))))))).)))))))))))))).).)))))))).))))))))))))))).)))	NO	+	21	123	-63.5	-51.626	0.009901
ptc-miR166a	TCGGACCAGGCTTCATTCCCC	2789	94.99	scaffold_1	8837365	8837385	GAAATGGAAGCTATTTCTTTTGAGGGGAATGTTGTCTGGCTCGAGGTCACTAATGGGATCTATGATTTTATCTCAATTGATTGATTTTCTTTTAAATTCTAGTAAATTGAATTGAGAGATATCATGATCAACTTATATTTAATGATGTCGGACCAGGCTTCATTCCCCCCAATTGTTTCTTCCTTTC((((.(((((......(..(((.({{{{{{{=={{{{{{=={{{=((((..((((.((((.(((((....(((((((...(..((((.((..........)).))))..))))))))...)))))))))......))))...)))).>>>-->>>>>>-->>>>>>>>.)))..)...)))))))))	GGGAATGTTGTCTGGCTCGAG(1) GGAATGTTGTCTGGCTCGAGG(9)	+	21	187	-63.8	-34.1176	0.009901
ptc-miR166b	TCGGACCAGGCTTCATTCCCC	2789	87.7	scaffold_2	2744865	2744885	TCTTTCTCCTCTTTCGCATGTATTAACTGTTGAGGGGATTGCTGTCTGGTTCGATGTCATTCATGTGAAGCTTTAACATTAATGTAGTATTGAGTGATTTCGGACCAGGCTTCATTCCCCCCAACTATATTTGTTTAGCATTCGGAGGGTGTAATAAGA((((...(.(((((((.((((...(((.((((.(((((.((..(((((((((((.((((((((.(((..((.(((....))).))..))))))))))).>>>>>>>>>>>-->>->>>>>.)))).......)))..)))).))))))).)....))))	NO	+	21	159	-57.8	-36.3522	0.009901
ptc-miR166c	TCGGACCAGGCTTCATTCCCC	2789	95.09	scaffold_2	13513596	13513616	GGGAGCATCTTTTTTTGAGGGGAATGTTGTCTGGCTCGAGGACTCTTTCTTGATCAGTCTGATCAAGTGTTCTATCTTTAGATCTAATATCTTAGATCATGTGTTAGGGTCGTCGGACCAGGCTTCATTCCCCCCAATTATTGCTTCC(((((((....(..(((.({{{{{{{=={{{{{{=={{{=((((((..(((((((.....))))))).............(((((((....))))))).......)))))).>>>-->>>>>>-->>>>>>>>.)))..).)))))))	GGGAATGTTGTCTGGCTCGAG(1) GGAATGTTGTCTGGCTCGAGG(9)	+	21	148	-67.1	-45.3378	0.009901
ptc-miR166e	TCGGACCAGGCTTCATTCCCC	2789	87.68	scaffold_5	22785321	22785341	CCTCACCCCATCTCTCCCTCTCGCGTATTAACTGTTGAGGGGATTGTCGTCTGGTTCGATGTCATTCATGAGAAGCTCAAACATAAACGTAATATTGAATGATTTCGGACCAGGCTTCATTCCCCCCAACAATGTTTGATTAGCGTTCACAGAATGGATTGAGG(((((..((((.(((......(((.....((((((((.({{{{={{=={{{{{{{{{{{=((((((((.(((...)))..((......)).....)))))))).>>>>>>>>>>>-->>->>>>>.)))))..)))......))).....)))))))..)))))	GGGATTGTCGTCTGGTTCGAT(1) GATTGTCGTCTGGTTCGATGT(1)	-	21	164	-63.8	-38.9024	0.009901
ptc-miR166h	TCTCGGACCAGGCTTCATTCC	3545	53.95	scaffold_10	9569714	9569734	TGATTGCTACACAGTTGAGGGGAATGCTGTCTGATTCGAGACCATTCACTTTAAGCACACATTCATCTTTCGAATGATCTCGGACCAGGCTTCATTCCCCCCAACTCAAAATCA(((((.......(((((.(({{{{{{=={{{{{={{{{{{{.(((((........................))))).>>>>>>>->>>>>-->>>>>>)).)))))...)))))	GGAATGCTGTCTGATTCGAGA(1)	+	21	114	-43.06	-37.7719	0.009901
ptc-miR166i	TCGGACCAGGCTTCATTCCCC	2789	94.93	scaffold_12	2466425	2466445	GGAAGCTTGTCTTTTGAGGGGAATGTTGTTTGGTTCAAGGCCTGGCCACCCCATGTCTTGGAATTTAAAATATCATGTCCTCGGACCAGGCTTCATTCCCCTCAATTACTGCTTCC((((((..((...(((((({{{{{{=={{{{{{{{{={{{(.(((.....))).)))).(((...............)))-->>>>>>>>>-->>>>>>>>))))..)).))))))	GGAATGTTGTTTGGTTCAAGG(2)	-	21	116	-50.16	-43.2414	0.009901
ptc-miR166j	TCGGACCAGGCTTCATTCCCC	2789	95.06	scaffold_14	7398300	7398320	GGTAGCTTCTTTTTTGAGGGGAATGTTGTCTGGCTCGAGGACTTTTTGTTCATCAATCTAATCGAACTTTCTACCTGTAGATCTAGTATCTTATTTAAGATTGATCACGTATTAGGGTTGTCGGACCAGGCTTCATTCCCCCCAATCATTGCTTCC((.(((.......(((.({{{{{{{=={{{{{{=={{{=((((((.(((..((((((((((..(((((.((((....))))...))).))....)).)))))))).)))....)))))).>>>-->>>>>>-->>>>>>>>.))).....))).))	GGGAATGTTGTCTGGCTCGAG(1) GGAATGTTGTCTGGCTCGAGG(9)	+	21	156	-55.3	-35.4487	0.009901
ptc-miR166k	TCGGACCAGGCTTCATTCCCC	2789	95.06	scaffold_14	7412333	7412353	GGTAGCTTCTTTTTTGAGGGGAATGTTGTCTGGCTCGAGGACTTTTTGTTCATCAATCTAATCGAACTTTCTACCTGTAGATCTAGTATCTTATTTAAGATTGATCACGTATTAGGGTTGTCGGACCAGGCTTCATTCCCCCCAATCATTGCTTCC((.(((.......(((.({{{{{{{=={{{{{{=={{{=((((((.(((..((((((((((..(((((.((((....))))...))).))....)).)))))))).)))....)))))).>>>-->>>>>>-->>>>>>>>.))).....))).))	GGGAATGTTGTCTGGCTCGAG(1) GGAATGTTGTCTGGCTCGAGG(9)	+	21	156	-55.3	-35.4487	0.009901
ptc-miR166l	TCGGACCAGGCTTCATTCCCC	2789	94.93	scaffold_15	541786	541806	GCTAGCTAGGAAGCTTAACTTTTGTGGTGAATGTTGTCTGGTTCAAGGCATGGCCACCACATCTCTTGGTGAATATATGTCCTCGGACCAGGCTTCATTCCCCTCAATTAATGCTTCCATACATGC((......((((((((((...({{={{={{{{{=={{{{{{{{(.(((((((..(((((.......)))))....)))).))>->>>>>>>>>-->>>>>->>.))))))).))))))......))	TGTGGTGAATGTTGTCTGGTT(2) TGAATGTTGTCTGGTTCAAGG(2)	-	21	126	-49.2	-39.0476	0.009901
ptc-miR166m	TCTCGGACCAGGCTTCATTCC	3545	54.13	scaffold_15	5751477	5751497	AAGGGCGTGTTGTTTTAGGAAAGTGAGGATGTGGGGGAATGTCGTCTGACTCGAGACAACAGGTAAACTGAAGGAATGGCCGGAGTTTAAGAGTTCTCTCGGACCAGGCTTCATTCCCCTCATCCACACCTTCTCCTCCTCGACCTT((((.((.(..(.....((((.(((.(((((.(((((((((..(((((..((((((.(((...((((((...((.....))..))))))...))).>>>>>>-->>>>>-->>>>>>)))))))).))).)))).)..).)).))))	NO	-	21	147	-57.8	-39.3197	0.009901
ptc-miR166q	TCTCGGACCAGGCTTCATTCC	3545	96.96	scaffold_7	3116846	3116866	GTTGAGAGGAATGTTGTCTGGCTCGAGGTCATTGAGGCCATGATTATACAGACATGGCATTACCTGATGACAGCCGAGAAAATTCAAAGTCTGTGTGTATCTTGTACCTCGATGATTCTCGGACCAGGCTTCATTCCTTCCAAC((((..({{{{{{=={{{{{{=={{{{{(((((((((.((.((((((((((((..(((..............)))..((....))...))))))))).))).))..))))))))).>>>>>-->>>>>>-->>>>>>)..))))	GGAATGTTGTCTGGCTCGAGG(9)	-	21	144	-65.84	-45.7222	0.009901
ptc-miR167a	TGAAGCTGCCAGCATGATCTA	40	93.02	scaffold_2	3062256	3062276	TCGTGCACCACTAGCAGTTGAAGCTGCCAGCATGATCTAACTTCCTTGCTTCTTTATCAAGGATGGATTTAGATCATGTGGTGGTTTCACCTGTTGATGGCACCACGG(((((..(((.((((((.<<<<<<--<<<-<<<<<<<<<(((((((((.........)))))).))..)))))))))))))..)))))).)))))).)))...)))))	NO	-	21	108	-49.4	-45.7407	0.009901
ptc-miR167b	TGAAGCTGCCAGCATGATCTA	40	93.02	scaffold_2	3064853	3064873	GTTCACTAGGGAAAAAGTGAAGCTGCCAGCATGATCTATCTTTGGTTAGAGAAAGAAAGGACTAACCCTAGCTAGGTCATGCTGTGACAGCCTCACTCCTTCCTATTTGGGGAC((((.((((((((..((<<<-<<<<<<<<<<<<<<<<<.((..((((((............))))))..)).)))))))))))).).)))).)))))..)))))...)))))))	NO	-	21	114	-49.9	-43.7719	0.009901
ptc-miR167c	TGAAGCTGCCAGCATGATCTA	40	88.89	scaffold_5	22458172	22458192	GTTGATCATCTCTCGTGCACCACTAGCAGTTGAAGCTGCCAGCATGATCTAAATTAACCTCCTTCTTTATCAAGGATGGATTAGATCATGTGGTAGTTTCACCTGCTGATGGCATCACGAAAAAACCCTAGC((((........(((((..(((.((((((.<<<<<<<<<<<-<<<<<<<<<(.....(((((((.......))))).)).))))))))))))))))))))).)))))).)))...)))))........))))	NO	+	21	132	-53.7	-40.6818	0.009901
ptc-miR167d	TGAAGCTGCCAGCATGATCTA	40	95.24	scaffold_5	22447930	22447950	GTGGTTAAAAGAAGTTCACAAGGGAAAAGGTGAAGCTGCCAGCATGATCTATCTTTGGTTAGAGAAGGATAGAAGCGAAAGAACTAACCCTAGCTAGGTCATGCTCTGACAGCCTCACTCCTTCCTATTTGGGGACCCAT((((.........((((.((((((((..((<<<-<<<<<-<<<<<<<<<<<.((..((((((.............(....)..))))))..)).)))))))))))..).)))).)))))..)))))..))).))))))))	NO	+	21	140	-47.76	-34.1143	0.029703
ptc-miR167e	TGAAGCTGCCAGCATGATCTGA	43	46.74	scaffold_5	3575889	3575910	GAGCGGATAGACCTAATCATGCACCACTAGTAGTTGAAGCTGCCAGCATGATCTGAACTTTCCTTAATTTTCCTATACGGGAAAGACTAGATCATGTGGTAGTTTCATCTATTGATGGTAGCATGGGAAACCCTAATCAGCTT((((.(((((......((((((((((.((((((.<<<<<<<<<<<-<<<<<<<<<-.(((((((..............))))))).=}}}}}}}}}}}}}}}}}}}}.)))))).)))).))))))......)).))).))))	CTAGATCATGTGGTAGTTTCA(1)	+	22	143	-61.64	-43.1049	0.009901
ptc-miR167f	TGAAGCTGCCAGCATGATCTT	8	66.67	scaffold_10	10015972	10015992	TCGTGCACCTCTATCAGTTGAAGCTGCCAGCATGATCTTAGCCTTCCTCCTTTGTTGAGGAAAGAAACAGATCATGTGGCAGTTTCACCTGTTGTTGGTATCACGA(((((.(((..((.(((.<<<<<<<<<<<-<<<<<<<<-..(.((((((.......)))))).)....))))))))))))))))))).))).))..)))..)))))	NO	-	21	106	-49.1	-46.3208	0.009901
ptc-miR167g	TGAAGCTGCCAGCATGATCTT	8	66.67	scaffold_8	10561914	10561934	TCGTGCACCACTATCAGTTGAAGCTGCCAGCATGATCTTAACCTCCCTCCTTTGTCGAGGAAAGAACAGATCATGTGGCAGTTTCACCTGAAGTTGGTATCACGA(((((.((((((.((((.<<<<<<<<<<<-<<<<<<<<-......((((.......)))).......))))))))))))))))))).)))))).))))..)))))	NO	+	21	105	-48.74	-46.419	0.009901
ptc-miR168a	TCGCTTGGTGCAGGTCGGGAA	2260	98.91	scaffold_3	4412399	4412419	TTACCGGCGGTCTCTGATTCGCTTGGTGCAGGTCGGGAACTGATTCGGCGATTTGATTGCCAGATGGCTCGACATGACTGGTTGTTGTGGAAAAAGAAAAGGAAGGAAACAGGAAAAAAAACAAAGAATAGCGAATTGGATCCCGCCTTGCATCAACTGAATCGGAGGCCGCGGTGA((((((.(((((((((((<<<-<<<<<<<<<<-<<<<<-(..(((((.(..((((...(((....)))....((..((.....))..))...............(....)...........)))).....))))))==}=}}}}}=}}}}}}}}}}=))))))))))))))))))))	TGGATCCCGCCTTGCATCAAC(6) TCCCGCCTTGCATCAACTGAA(1) CCCGCCTTGCATCAACTGAAT(36)	-	21	177	-78.6	-44.4068	0.009901
ptc-miR168b	TCGCTTGGTGCAGGTCGGGAA	2260	98.91	scaffold_4	22942314	22942334	TTACCGGCGGTCTCTAATTCGCTTGGTGCAGGTCGGGAACTGATTCGGCGATTTGATTGCCAGATGGCTAAACACGATTGGCTGTGAGGCAAATTATAAAAAGAAAGAGAATTGGATCCCGCCTTGCATCAACTGAATCGGAGACCGCGGTGA((((((.(((((((..((<<<-<<<<<<<<<<-<<<<<-(..((((..(....((((((((..((((((((......))))))))..))).)))))......).....))))==}=}}}}}=}}}}}}}}}}=)))))..)))))))))))))	TGGATCCCGCCTTGCATCAAC(6) TCCCGCCTTGCATCAACTGAA(1) CCCGCCTTGCATCAACTGAAT(36)	-	21	153	-72.8	-47.5817	0.009901
ptc-miR169a	CAGCCAAGGATGACTTGCCGA	5	83.33	scaffold_1	3089924	3089944	GCACAAAGTGGTATGCAGCCAAGGATGACTTGCCGACTTAACTGATCTGTATAAATTAATGCATGTGTAGTCAAAATTACTACTACTATATATTAATCTGATCTGTGACCACAAATTAACTAACTACTAGCTAGTAATTAGTTGGCAAGTTGTCCATGGCTACATGCTGCTTTTTGC(((.((((..(((((-<<<<<-<<<--<<<<<<<<<((..((((....(((...(((((((.(((((((((.......))))).)).)).))))))).((((.(((....))).))))......)))....))))....)))))))))))..))).))))).)))))..)))).)))	NO	-	21	177	-63.3	-35.7627	0.009901
ptc-miR169aa	TCGAGCCAAGAATGACTTGTCG	59	34.71	scaffold_18	14336835	14336856	TCTTGAGTGTCTTCCATGAAAACATAAAGAGTAGAGATCGAGCCAAGAATGACTTGTCGGCAGGCTAGCAATTGCTACGTATAGAGCAATATGTATGCTAGAATGAGTATTCCGCCAGGTCGTTCTTGGCTCAACTTTGCTCTTCGTTTTCTCATGCGAGCCTCTCAAGA(((((((.(.(((.(((((.((.(..((((((((((.--<<<<<<<<<<<<<<<<<-<<(((..((((((((((((.(.....))))))).....))))))..))......))).)))))))))))))))))..))))))))))..).)).))))).))).).)))))))	NO	-	22	170	-77.8	-45.7647	0.009901
ptc-miR169c	CAGCCAAGGATGACTTGCCGA	5	83.33	scaffold_19	4971730	4971750	GCCTTGCATGGAGGCTCATAAAGTTTGATGCAGCCAAGGATGACTTGCCGACGACTCAATTTTTGCTTCCATATGGTAGAAGAGATGAATAGGTTGGCAGGTTTTCCTTGGCTACATTTTCCTTTCTGCTCCTCCTGCTAGGT((((.(((.(((((..((.((((...((((-<<<<<<<<<-<<<<<<<<<<(.(.(((.(((((.((.((....)).))))))).))).)..))))))))))).))))))))).))))...)))).))..)))))))).))))	NO	-	21	143	-65.6	-45.8741	0.009901
ptc-miR169d	CAGCCAAGGATGACTTGCCGG	11	84.62	scaffold_6	5569370	5569390	GGTCTAGGAGTTTTGCATGAAGAGGTAGAGAGTCGAATGCAGCCAAGGATGACTTGCCGGCATTTCCTCCTAAGTAGCGAGCCCGGCAAGGCTTCTATTTGGCACGCCCGGCCGGCGGGTTGTCCTTGGCTATATTTGGTTCCCTTCTTCTCATGTGAAACTCCAGGCC(((((.(((((((..(((((.((((.((.((..((((((-<<<<<<<<<--<<<<<<<<<(........((((((((.(((((......)))))))))))))........))))))))))..))))))))).))))))..)).)).)))))))))..))))))))))))	NO	-	21	169	-98.69	-58.3965	0.009901
ptc-miR169g	CAGCCAAGGATGACTTGCCGG	11	84.62	scaffold_414	13080	13100	GGTGTAGGGGTTTTGCATGAAGAGGTAGAGAGTAGAATGCAGCCAAGGATGACTTGCCGGCATTTCCTCCTAGGTAGCTAGCAAGCCTTCTATTTGGCATGCCTGTCCGGCAGGTTGTCCTTGGCTAAATTTTGTTCTCTTCTTCTCATGTGAGACTCCAGGCC(((.(.(((((((..(((((.((((.((((((((((((.-<<<<<<<<<--<<<<<<<<<((...((.....))......(((.(((........))).))).)).)))))))))..)))))))))..)))))))))))).)))))))))..)))))))).)))	NO	+	21	164	-88.2	-53.7805	0.009901
ptc-miR169i	TAGCCAAGGATGACTTGCCTG	11	100	scaffold_1	31302535	31302555	GAGGAAGAGAGGCCTAGCATGAAGGTAAAGAGTCTTGTTTGGTAGCCAAGGATGACTTGCCTGCTCCATTGTAGGAGGTTTCCGAAAAAATGCAGACATGTATAATTTCGAAACCCCTGTTTCGTTTCAGGCAGTCTCCTTGGCTAACTTGACTGGCTCTTTCCTGCCATGCTATGCCCTTCTCTTCTTC(((((((((((((.(((((((.(((.((((((((..(((.((<<<<<<<<<<-<<<<-<<<<<........((((.((((((.((((..(((((....)))))..))))))))))))))........))}}}}}}}}}}}}}}}}=}}}.))).)))))))))))..))))))).)))..))))))))))	GGCAGTCTCCTTGGCTAACT(1)	-	21	190	-97.09	-51.1	0.009901
ptc-miR169n	TGAGCCAAGGATGACTTGCCG	107	87.7	scaffold_18	14341657	14341677	ATCTTGCATGAAGTGATAGAGAGTGGATTTGAGCCAAGGATGACTTGCCGCAGATGCATGGTCCTTGCTGCTGATCACATACCAAGGGGGGTTTTGGGTGGCAAGCATCCTTGGTTCTCCTTCGCTCTGTATTTCCTCATGCGAGAT(((((((((((.(.((((.((((((((..-<<<<<<<<<<<<-<<<<<<<(.((.((....((((((.((.((....)))).))))))..)).))..))))))))))))))))))))...)))))))).)))).).)))))))))))	NO	-	21	147	-73.5	-50	0.009901
ptc-miR169q	TAGCCAAGGACGACTTGCCT	6	85.71	scaffold_1	27741721	27741740	GAGACCTAACATGAAAATAAGAGTCTTGTTAGTTAGCCAAGGACGACTTGCCTGTTCCTAGCAATTTGGGATTTGCCCTGGACTAAGAGGCAGGACCCTCATTCCGGGTTTCAGGCAGTCTCCTTGGCTAGGTTGACAGGCTCTTCTTTGTCATGCCAGGCCTT(((.(((..((((((((.((((((((.((((.(<<<<<<<<<<-<<<<-<<<<(..((..(.(((..(((.((((((((......)).)))))).)))..))))..))...)))))))))))))))))))).).))))))))))).))).)))))..))).)))	NO	+	20	164	-75.9	-46.2805	0.009901
ptc-miR169u	TAGCCAAGGACGACTAGCCTA	689	98.01	scaffold_15	12079420	12079440	GGAAGAGAGGTCTTGTATGAAGATGAAGAGGTAGAGAGTTTGGTAGCCAAGGACGACTAGCCTATTTCCTCCATTGGGTTCTCAAAAGAATGAAATGTCGTTCAGAGCTCACTGGTAGGGTTCATAGGCAGTCTCCTTTGGCTATCCTAACTGGCTCTCATTTTTCATGCTAGACCTACATCTCTTCT(((((((((((((.((((((((((((.(((.(((..((...((<<<<<<<<<<-<<<<-<<<<<(.(((((((.((((((((.....((((((....)))))))))))))).))).))))...}}}}}}}}}}}}}=}}}}}}}))))..))).)))))).))))))))).)))))....))))))))	ATAGGCAGTCTCCTTTGGCTA(1)	+	21	188	-89.4	-47.5532	0.009901
ptc-miR171b	TGATTGAGCCGTGCCAATATC	8	61.54	scaffold_21	325798	325818	GTCAACATAATTATATATAACGAGATATTGGTGCGGTTCAATCAGATAGTAATGCTCCATAAGCATAGAGCTCTATTGTTTGATTGAGCCGTGCCAATATCACGTATATGTTGC(.(((((((..........(((.((((((((..((((((((((((((((((..((((.((....)).))))..)))))))>>>>>>>>>>>-->>>>>>>>.))).))))))))	NO	+	21	114	-53.5	-46.9298	0.009901
ptc-miR171c	TTGAGCCGCGCCAATATCACT	59	56.19	scaffold_6	4686636	4686656	GCTGGATGCTAAGGAGGCAAAAGAAAGCGATGTTGGTGAGGTTCAATCCGAAGACGGATTTACACGTGAAAGTAATTGTAAAATACGATCTCAGATTGAGCCGCGCCAATATCACTTTCTCAGGGTTATTTGCTTTCCCAGC(((((.......(((((((((((((((={{{{{{{{{{={{{{{{{{{.((.((((..((((((.((.......))))))))...)).)))).))>>>>>>>->>>>>>>>>>->>))))........))))))))))))))	CGATGTTGGTGAGGTTCAATC(13)	-	21	142	-56.41	-39.7254	0.009901
ptc-miR171d	TTGAGCCGCGCCAATATCACT	59	56.19	scaffold_18	13263748	13263768	GAAAGCGATGTTGGTGAGGTTCAATCCGAAGACAGATTTACACGAGTGAAAGTAAAATCCGATCTCAGATTGAGCCGCGCCAATATCACTTTT(((((={{{{{{{{{{={{{{{{{{{.((.(((.(((((..((........)).))))).).)))).))>>>>>>>->>>>>>>>>>->>)))	CGATGTTGGTGAGGTTCAATC(13)	-	21	93	-37.7	-40.5376	0.009901
ptc-miR171e	TGATTGAGCCGTGCCAATATC	8	100	scaffold_1	31797196	31797216	AATTTGATGTTGGCAGAGCTCAATCAAATCAAAGCACTCAATGGTTGGGTTCTTTCATCTGATTGAGCCGTGCCAATATCGCATT(((.(((((((((((..(((((((((.((.((((.(((((.....))))).)))).)).>>>>>>>>>-->>>>>>>>>>).)))	NO	-	21	85	-37.8	-44.4706	0.009901
ptc-miR171f	TGATTGAGCCGTGCCAATATC	8	100	scaffold_2	908913	908933	GTGCTTGAAAGTGTCATTGCGATGTTGGCCCGGTTCACTCAGAGAAAAGACACCATTTTTTTTCAAGAAGATCATCAAAGCTTGAAAGAATAATGGTGGTCGGTCGTCTCTGATTGAGCCGTGCCAATATCTTAGTGCTCTTTCATTTAT(((..((((((.(.(((((.(((((((((.(((((((.(((((((...(((((((((((((((((((..(.....)....)))))))))).)))))).))).....))))>>>->>>>>>>->>>>>>>>>.)))))).))))))..)))	NO	+	21	150	-67.5	-45	0.009901
ptc-miR171l	CGAGCCGAATCAATATCACTC	164	97.62	scaffold_15	654676	654696	GGAGAAGTAGACACGGTGTGATATTGGTCCGGCTCATCTTCTGTGCATAAGCATCTGAAGTTCTTCACTCATGAAGACGAGCCGAATCAATATCACTCTTGTATGCTTCTTC(((((((((.(((.((={{{{{{{{{{{={{{{{{==((((.((((....))))..)))).((((((....))))))->>>>>>->>>>>>>>>>>->)))).)))))))))	TGTGATATTGGTCCGGCTCAT(2) TGATATTGGTCCGGCTCATCT(1)	+	21	112	-52.5	-46.875	0.009901
ptc-miR171m	CGAGCCGAATCAATATCACTC	164	97.62	scaffold_12	2197369	2197389	GGAGAAGCAGACATGGCGTGGTATTGATCCGGCTCATCTTCTGTATTTGCATCAGAAGTTCTTCGCTGAAGACGAGCCGAATCAATATCACTCTTGTACGCTTCATTC((((((((..(((.((={{{{{{{{{{{={{{{{{==((((((.........)))))).(((((...)))))->>>>>>->>>>>>>>>>>->))))..))))).)))	CGTGGTATTGATCCGGCTCAT(2)	-	21	108	-45.8	-42.4074	0.009901
ptc-miR171n	CGAGCCGAATCAATATCACTC	164	97.62	scaffold_12	2201537	2201557	TTGGAGAAGCAGACATGGCGTGGTATTGATCCGGCTCTTCTTCTGTATTTGCATCAGAAGTTTTTCGCTGAAGACGAGCCGAATCAATATCACTCTTGTACGCTTCATTCTCTAA((((((((((..(((.((.{{{{{{{{{{{={{{{{{={{(((.((....((.......)).....)).)))))->>>>>>->>>>>>>>>>>->))))..)))....)))))))	GTGGTATTGATCCGGCTCTTC(1)	-	21	115	-45.2	-39.3043	0.009901
ptc-miR172b	AGAATCTTGATGATGCTGCAT	2723	98.95	scaffold_9	1730129	1730149	TCGTTGTTTGCGGGTGGAGCATCATCAAGATTCACATGCAAATGCACGGCCGGTGATGTTAAGAGTTAAATCTTTCTTTGTTTCTGTTCATCTGCCAAAGTTCTTTGGAAGTGAGAATCTTGATGATGCTGCATCGGCAATAAACGA(((((..((({={{{{={{{{{{{{{{{{{{((.(((.((((.((..(((.(((((.....((((.((((......)))).))))..))))).)))...))..))))...)))->>>>>>>>>>>>>>>>->>>).))))..)))))	CGGGTGGAGCATCATCAAGAT(1) GGAGCATCATCAAGATTCACA(6) GAGCATCATCAAGATTCACAT(1)	-	21	147	-60.6	-41.2245	0.009901
ptc-miR172c	AGAATCTTGATGATGCTGCAT	2723	99.05	scaffold_10	19900051	19900071	AGTCATTGTTTGCAGGTGCAGCATCATCAAGATTCACATTCAAACAGATGTACGGCAGCTAGCTAGCTAGATAGATAGACAGCAATGTATTTCTTTGAAGGTGAGAATCTTGATGATGCTGCATCAGCCATAAATGACT(((((((....((.(((((((((((((((((((((((.(((((..(((.(((((...(((..(((.((....)).)))..)))..))))).)))))))).)))>-->>>>>>>>>>>>>>>>>>).))....)))))))	NO	-	21	139	-62.1	-44.6763	0.009901
ptc-miR172f	AGAATCTTGATGATGCTGCAT	2723	98.95	scaffold_4	21285315	21285335	GTCGTTGTTTGCGGGTGCTGCATCACCAAGATTCACATGCAAATGCATGGCCGATGATATATGTTAGAAATTTTTTTTATATAAAAAAGATATCTTTCTTTCTTTCTGATCATCTGCCAAAGTTCTTTGGAAGTGAGAATCTTGATGATGCTGCATCGGCAATAAACGAC((((((..((((.(((((.((((((.((((((((.(((.((((.((.((((.((((((....(..(((((((((((((....)))))))))....))))..)......)))))).))))..))..))))...)))->>>>>>>>->>>>>>->>>>).))))..))))))	NO	+	21	170	-64.2	-37.7647	0.009901
ptc-miR172g	GGAATCTTGATGATGCTGCAG	28	77.78	scaffold_10	18370008	18370028	AGTCACTGTTTGCCTATGGAGCATCATCAAGATTCACAAGCTTTATTAGGGCTAGTGTGTGGTGATGATGGTGGCTTTTGGTGGTCCCTTTTTTTCAATCCAATAGCCCTTTGAATTGGGAATCTTGATGATGCTGCAGCGGCAATAAATGGCT(((((....(((((..({={{{{{{{{{{{{{{{{={{(..((((..(((((((.....((((((.((.((.((((......))))))...)).)))..))).))))))).)))))))->>>>>>>>>>>>>>>>->>-.)))))....)))))	GGAGCATCATCAAGATTCACA(6) GAGCATCATCAAGATTCACAA(1)	-	21	154	-64.4	-41.8182	0.009901
ptc-miR172h	GGAATCTTGATGATGCTGCAG	28	77.78	scaffold_8	3367227	3367247	AGTCACTGTTTGCCGATGGAGCACCATCAAGATTCACAAACTTTATTAGGGCTAATAAGTGGTGATGATGGTGGCTTTTGGTGGTCCCTTCGTTTCAACCCAATAGCCATTTGAATTGGGAATCTTGATGATGCTGCAGCGGCAATAAATGGCT(((((....((((((.((={{{{={{{{{{{{{{{={{{..((((....(((((....((...(((((.((.((((......)))))).)))))...))....)))))...)))))))->>>>>>>>>>>->>>>->>-))))))....)))))	GAGCACCATCAAGATTCACAA(1)	+	21	154	-60.6	-39.3506	0.009901
ptc-miR319b	TTGGACTGAAGGGAGCTCCC	145	71.43	scaffold_3	13875486	13875505	AAGAGAGCTTTTTTCGGTCCACTTATAGATAGTAATATGATTTAATTAGTTACCGACTCATTCATCCAAATACTGAGTTATGAGCTAAGATTACCCAGTAAATGAATGAGTGATGCGGGAGACAAATTAAATCTTAAACTTCCTATCATTGGACTGAAGGGAGCTCCCTT(((.(((((((((((((((((.(.((((..(((.....(((((((((.(((.(((..((((((((.((..(((((.((.((........)).)).)))))..)).))))))))..)))..))).)))))))))....)))..)))).)->>>>>>>>>>>>>>>>>->))	NO	+	20	170	-62.1	-36.5294	0.009901
ptc-miR319c	TTGGACTGAAGGGAGCTCCC	145	58	scaffold_13	15551447	15551466	TCATGAGAAATGGTTTAAGAGAGCTTTCTTCAGTCCACTCATGGACGGGCGAAGGGTTTGGATTAGCTGCCGACTCATTCATTCAAACACAGTAGAAATTAAGGGAGCAGTATGGCTGCTATTGTGAATGTGTGAATGATGCGGGAGATAAATTTCATCCTTTTCTTCTCTGTGCTTGGACTGAAGGGAGCTCCCTTTAATCGTTTATTCACGA((.((((((((((((.(((.{{{{{=={{{{{{{{{{=={(((((..((.(((((((..(((((..((.(((..((((((((.((..((((((............(((((.....)))))))))))..)).))))))))..))).))...))))).))))))).))..)))))).->>>>>>>>>…	GAGCTTTCTTCAGTCCACTC(1)	+	20	214	-88.2	-41.215	0.009901
ptc-miR390a	CAGGAGGGATAGCGCCATGAG	113	42.48	scaffold_1	27693966	27693986	GATGTTGTACACACAAGTACGGGAGAATCTGTTAAGCTCAGGAGGGATAGCGCCATGAGCATGACAAAGTCTATGTTTGAGTTAATCTCAACAAAATCAATCCAGTCATCAGTGGCGCTATCTATCCTGAGTTCTATGGGTTCTCCTTACTATTCTGGTGCAGTTTC((..((((((.....((((.((((((((((((..((((<<<<<-<<<<<<<<<<<<--<.(((((........((((.(((.....)))))))...........))))))=}}}}}}}}}}}}=}}}}}}}))..))))))))))))))))......))))))..))	AGTGGCGCTATCTATCCTGAG(11)	+	21	167	-71.11	-42.5808	0.009901
ptc-miR390b	AAGCTCAGGAGGGATAGCGCC	58	43.61	scaffold_6	7867995	7868015	AGTATGGAAGAATCTGTTAAGCTCAGGAGGGATAGCGCCCTAAGGATAATCATGGGCTCTTTTTATGTGGTTTTTGATTCTCAGTGGCGCTATCCATCCTGAGTTTCATTGCTTCTTCTTGCT((((.(((((((.(.((.<<<<<<<<<<-<<<<<<<<<<((.((((...(((..(((((.......).))))..))))))).)).)))))))))).)))))))))).)).).)))))))))))	NO	+	21	123	-53.5	-43.4959	0.009901
ptc-miR390d	AAGCTCAGGAGGGATAGCGCC	58	43.61	scaffold_16	12564445	12564465	TTGATATATAGAAGTATGGAAGAATCTGTTAAGCTCAGGAGGGATAGCGCCCTAAGGATAACCATGGGCTCTTTTTATTTGGTTTTTGACTATCAGTGGCGCTATCCATCCTGAGTTTTACTGGTTCTTCTTGCTACGATCAG(((((.....(.((((.(((((((((.((.<<<<<<<<<<-<<<<<<<<<<((...((((..((..((((..........))))..))..)))))).)))))))))).)))))))))).)).))))))))))))).).)))))	NO	+	21	143	-59.6	-41.6783	0.009901
ptc-miR393a	TCCAAAGGGATCGCATTGATC	35	38.04	scaffold_8	3747086	3747106	ATGTTTTTACTGCAACTAGAGGAGGCATCCAAAGGGATCGCATTGATCCCAAGTGTCTGTCCCCCATAATTTTGGATCATGCTATCCCTTTGGATTCCTCCTTTGGTGGCTTCTATAACAT(((((......((.(((((((((((.(<<<<<<<<<<<-<<<<-<<<<(.((((...((.....))..)))).))}}}}}}}=}}}}}}}}}}}}=))))))))))).))......)))))	ATCATGCTATCCCTTTGGATT(28) TCATGCTATCCCTTTGGATTC(4)	+	21	121	-58	-47.9339	0.009901
ptc-miR393b	TCCAAAGGGATCGCATTGATC	35	38.04	scaffold_10	17888090	17888110	ATGTTTCTACTGCAACTAGAGGAGGCATCCAAAGGGATCGCATTGATCCCGAGTGTCCCTGGCCATAATTTTGGATCATGCTATCCCTTTGGATTCCTCCTTTGGTGGCTTCTATAGCAT(((((......((.(((((((((((.(<<<<<<<<<<<-<<<<-<<<<(.((((.............)))).))}}}}}}}=}}}}}}}}}}}}=))))))))))).))......)))))	ATCATGCTATCCCTTTGGATT(28) TCATGCTATCCCTTTGGATTC(4)	-	21	120	-58.12	-48.4333	0.009901
ptc-miR393c	TCCAAAGGGATCGCATTGATC	35	54.69	scaffold_15	13166766	13166786	TAGTGCAGCTGGAGTGTTCCAAAGGGATCGCATTGATCTAATGACTCTCGATGTCTAAATCATATTAATGTTTAGTTTTTTCGTTGGATCATGCGATCCCTTAGGAATTTTCCAGCATTCAGCTCTA(((.((.(((((((.((<<<-<<<<<<<<<<<<-<<<<((((((.....((...(((((.(((....))))))))...)))))))))}}}}}}}}}}}}}}}=}}}}}.))))))).....)).)))	ATCATGCGATCCCTTAGGAAT(5)	+	21	127	-56.3	-44.3307	0.009901
ptc-miR394b	TTGGCATTCTGTCCACCTCC	1384	98.02	scaffold_5	24701313	24701332	TCATGTGGATTTAGCAAAGGGTTTCTTACAGAGTTTATTGGCATTCTGTCCACCTCCTATCTTTAGAAATTAGAATATCTCTTTCATATGGAGGTGGGCATACTGCCAACCGAGCTCTGTTGGTCTCTCTTTGTAAAACCCTCGTGA(((((.((.(((.((((((((...((.(((((((((.<<<<<<-<-<<<<<<<<<<<.......(((.((......)).))).......))))))))))).).))))))..))))))))).))...)))))))).))).)).)))))	NO	+	20	147	-63.74	-43.3605	0.009901
ptc-miR395b	CTGAAGTGTTTGGGGGAACTC	6	100	scaffold_6	7424478	7424498	TGCAATGGTGCATAGATCAAGTGTCCCCTAGAGTTCCCTTGAGCACTTCACTGGGACCCTTCAGACCGAAAGAGTATTATCTTTCCCACTGAAGTGTTTGGGGGAACTCCTGGTGTCATTTGATGTTAATAATTAGTTAATTGCA((((((...((..(.((((((((.(.((..(((((((((..(((((((((.(((((........(((....).))........)))))->>>>>>>>>-->>>>>>>>>..)).).)))))))).).........))..))))))	NO	+	21	145	-62.29	-42.9586	0.009901
ptc-miR395c	CTGAAGTGTTTGGGGGAACTC	6	100	scaffold_6	8406772	8406792	TAGCATAGATCAAGTGTCCCCTAGAGTTCCTCTGAGCACTTCATTGGGAATCTTCGATTAAATGAAAGAGTATTATCATTCCTACTGAAGTGTTTGGGGGAACTCCTGGTGTCATTTGATGTTA(((((....(((((((.(.((..(((((((((..(((((((((.((((((..((((......)))).((......)).))))))->>>>>>>>>-->>>>>>>>>..)).).))))))))))))	NO	+	21	124	-52.5	-42.3387	0.009901
ptc-miR395d	CTGAAGTGTTTGGGGGAACTC	6	100	scaffold_6	8410893	8410913	AGCATGCCATAGATCAAGTGTCCCCTAGAGTTCCTCTGAGCACTTCACTGGGAATTTCCGATCAAATGAAAGAGTATTATCATTCCTACTGAAGTGTTTGGGGGAACTCCTGGTGTCATTTGATGTTTACAAGCT(((.((....(.((((((((.(.((..(((((((((..(((((((((.(((((((......((........))........)))))))->>>>>>>>>-->>>>>>>>>..)).).)))))))).)...)).)))	NO	+	21	135	-56.04	-41.5111	0.009901
ptc-miR395e	CTGAAGTGTTTGGGGGAACTC	6	100	scaffold_16	13792287	13792307	GAAACGCAAAGAACGTTAGCTGTCCCCCGGAGTTTCCCTGACCACTTCACTGGGGCTATAATTCTACTCTTCGTGTTTAAGGGTAGAGGCAACCCTTCCTCACTGAAGTGTTTGGGGGAACTCTGGGTGGCATTTAACACTGTTTAGCTGTC((...(((((.(..(((((.((((.(((((((((((((..(.(((((((.(((((......((((((((((.......)))))))))).........)))))->>>>>>>->-->>>>>>>>>)))).)))).)))))..).))).))..))	NO	-	21	152	-65.96	-43.3947	0.009901
ptc-miR395g	CTGAAGTGTTTGGGGGAACTC	6	100	scaffold_16	13793518	13793538	ATCAAGTGTCCCCTAGAGTTCCTCTGAGCACTTCATTGGGGATCTTCCATCGACCTGAAAGAGTATTATCATTCCTACTGAAGTGTTTGGGGGAACTCCTGGTGTCATTTGAT((((((((.(.((..(((((((((..(((((((((.((((((((((.((......)).)))).........))))))->>>>>>>>>-->>>>>>>>>..)).).))))))))	NO	+	21	113	-51.6	-45.6637	0.009901
ptc-miR395h	CTGAAGTGTTTGGGGGAACTC	6	100	scaffold_761	8244	8264	ATCAAGTGTCCCCTAGAGTTCCTCTGAGCACTTCATTGGGGATCTTCCATCGACCTGAAAGAGTATTATCATTCCTACTGAAGTGTTTGGGGGAACTCCTGGTGTCATTTGAT((((((((.(.((..(((((((((..(((((((((.((((((((((.((......)).)))).........))))))->>>>>>>>>-->>>>>>>>>..)).).))))))))	NO	+	21	113	-51.6	-45.6637	0.009901
ptc-miR395i	CTGAAGTGTTTGGGGGAACTC	6	100	scaffold_16	13797943	13797963	TTATTTTTTGTTTTCGTTAATTGTTGATAGCACAGATCAAGTGTCCCCTAGAGTTCCTCTGAGCACTTCAATGGGGATCTTCCATCGACCTGAAAGAGTATTATCATTCCTACTGAAGTGTTTGGGGGAACTCCTGGTGTCATTTGATGTTACAAGCTCAGAAAACACAGTAA(((((...(((((((.......(((..(((((....(((((((.(.((..(((((((((..(((((((((.((((((((((.((......)).)))).........))))))->>>>>>>>>-->>>>>>>>>..)).).))))))))))))..)))...))))))).)))))	NO	+	21	173	-61.4	-35.4913	0.009901
ptc-miR396a	TTCCACAGCTTTCTTGAACTG	9687	85.95	scaffold_6	4636177	4636197	TCTTGGTATTCTTCCACAGCTTTCTTGAACTGCACCTATTTGAATATTGTTGTTGATGTTGCCGTGCATGTACATATGACATTGTATTTTTGTTGCGGTTCAATAAAGCTGTGGGAAGATACAAACAGGA(((((((((..<<<<<<<<<<<<-<<<<<<<<((...((..((((((...((((((((((((...)))...)))).)))))..))))))..))))}}}}}}}}=}}}}}}}}}}}}..))))...)))))	CGGTTCAATAAAGCTGTGGGA(5) GTTCAATAAAGCTGTGGGAAG(122) TTCAATAAAGCTGTGGGAAGA(43) TTCAATAAAGCTGTGGGAAG(57)	+	21	130	-49.6	-38.1538	0.009901
ptc-miR396f	TTTCCACGGCTTTCTTGAACT	71	48.97	scaffold_6	25199498	25199518	GCACGGCTTGTAGATATATATGGGTCTCTTGGTGATTTTCCACGGCTTTCTTGAACTGTATATATTATCAATGGCTTTTTACAAGACTGGAAGATGGTTTCCATGGAGAAGAATTGTCACAAAAACAGTTCAAGAAAGCCCTGAAAAATTATTTAGAGGATCTAGTTTATATATGTCTATACAATGGCTGGC((.((((((((((((((((((((((((((..(((((<<<-<<-<<<<<<<<<<<<<<((.........((((..((((((.((....((((((....)))))))))))))).))))........)))))))))))))))).)).))))))))..))).))))).....)))))))))))))....)))))))	NO	-	21	192	-70.23	-36.5781	0.009901
ptc-miR396g	TTCCACGGCTTTCTTGAACTT	390	65.33	scaffold_7	6411771	6411791	GAGAAGAAACTAAGGTCGTTGCATGCTTTTCCACGGCTTTCTTGAACTTGGCACTCAAGAGACATGAGAGTAAAGGGCTAGGCTTTCTTTTCTATTCCTTTCGTTCTTTGAAATTTTCCTGTTCAAAGAATCCATACATATCAGTCTCTTTAGTACAAAGCTCAAGAAAGCCGTGGGAAAATATGAAAGGATTTTGTGGTGTAATCTT((((....((((.((((.((.((((.((<<<<<<<<<<<<<<<<<-<<<.(.(((.(((((((.(((....(((((..((((........))))..))))).((((((((((.........)))))))))).........)))))))))).))).).}}}=}}}}}}}}}}}}}}}}})).)))).)).))…	AAGCTCAAGAAAGCCGTGGGA(4) CTCAAGAAAGCCGTGGGAAAA(11) CTCAAGAAAGCCGTGGGAAA(13)	-	21	208	-75	-36.0577	0.009901
ptc-miR397a	TCATTGAGTGCAGCGTTGATG	972	97.98	scaffold_11	4146740	4146760	GTGGAGGCTTCCTGGATTGGAGAACCATCATTGAGTGCAGCGTTGATGAAATCCTCCATTTTGTGCTATTAAACTGTTACCAACCCTTTATGGGGCATGGCATCATTTCACCAGCGCTGCATTCAATCATGTTTTTCTAACTCTTCCGGGCATGGTTTTGC(..(((.(..((((((((((((((.((<-<<<<<<<<<<<<<<<<-<<((((...((((...((........)).........(((.....)))..))))....)}}}}}=}}}}}}}}}}}}}}}).))).))))))))....))))))...).)))..)	TTTCACCAGCGCTGCATTCAA(1)	+	21	161	-60.6	-37.6398	0.009901
ptc-miR398c	TGTGTTCTCAGGTCGCCCCTG	19	45.24	scaffold_9	6795758	6795778	GTGGAGGATTCCTACAGGAGCGACCTGAAATCACATGTGGGCTGCACCCTCCTGGGTTATCTTGAGCAACATGTGTTCTCAGGTCGCCCCTGCCGGGCTTTCCTCCAT((((((((..(((.(({{={{{{{{{{{==={{{{{{(..(((.(((((....))))......)))).)))>>>>--->>>>>>>>>->>>>..)))...))))))))	GGAGCGACCTGAAATCACATG(6)	-	21	108	-57.6	-53.3333	0.009901
ptc-miR403a	TTAGATTCACGCACAAACTCG	87	84.47	scaffold_1419	5251	5271	GGAAGAGGCATATTTCAGGTTTGTGCATGAATCTAATATAGCTAAAAAAATCCCATCAAACACAAATTAAAATACTAGATAGCAATCAGCACTAGTTTAGTATAGTATTAGATTCACGCACAAACTCGTAATCTGTCTTTTTC((((((((((.(((.(..((((((((.((((((((((((.(((((............................(((((...((.....)).))))))))))...)))>>>>>>>>>->>>>>>>>-->.))).))))))))))	NO	-	21	143	-43.78	-30.6154	0.009901
ptc-miR403a	TTAGATTCACGCACAAACTCG	87	84.47	scaffold_2	15394890	15394910	GGAAGAGGCATATTTCAGGTTTGTGCATGAATCTAATATAGCTAAAAAAATCCCATCAAACACAAATTAAAATACTAGATAGCAATCAGCACTAGTTTAGTATAGTATTAGATTCACGCACAAACTCGTAATCTGTCTTTTTC((((((((((.(((.(..((((((((.((((((((((((.(((((............................(((((...((.....)).))))))))))...)))>>>>>>>>>->>>>>>>>-->.))).))))))))))	NO	+	21	143	-43.78	-30.6154	0.009901
ptc-miR403b	TTAGATTCACGCACAAACTCG	87	83.65	scaffold_10	14828063	14828083	AGAGGACTCATATCTCTAGTTTGTTCGTGGATCTGACGCCATCACAACCGTTCATTTCACGACCATCCAATGGCGTTAGATTCACGCACAAACTCGCGATCTGTCTCCTCT((((((..((.(((.(.(((((((.(((((((((((((((((......(((.......)))........))))))>>>>>>>>>>>->>>>>>>->.))).))..))))))	NO	-	21	111	-49.24	-44.3604	0.009901
ptc-miR472b	TTTTCCCAACTCCACCCATCCC	33	75	scaffold_13	103757	103778	GCAGACAGCCGCCTTGAAGTTGATGTTGGATGGGAGGAAATGGAGAGGGAGTAGGGTTTTCGGAAGGTTACTGGATGGGTGAGTGGGGAAGATAACTAAGCTCTGTTTGTTATTTTCCCAACTCCACCCATCCCATAGGTTTCCGATCATTCCTCCCTCTCCTCATCACCTCACCTCTGCTCCTCTCTCTTTACAAGTATGCTTGGTTTGC(((((((((...(((((((..((.(..(((.((((((....((((((((((..((((..(((((((.(((..((((((((((((.(((((((((((.((((...))))))))>>>>>>>->>>->>>>>>>>>-.))).)))))))..))))))))))))))......)))).)))))...).))...…	NO	+	22	211	-93.6	-44.3602	0.009901
ptc-miRX1	TAGAGCAGATTGTAAGGGAAG	5792	96.61	scaffold_1	5198875	5198895	TGAAATCCAAGTGGACTTCCCTTACAATCTACTCTTTCAGTTTCACAGAAGATCCAGATTAGATTTTAAGGCAAACAAATTGATAGAGCAGATTGTAAGGGAAGCCCACATGGATTTCA(((((((((.((((.(({{{{{{{{{{{{{={{{{={{(((((..(..((((((.......))))))..)......)))))))->>>>->>>>>>>>>>>>>>>.)))).)))))))))	TCCCTTACAATCTACTCTTTC(1)	-	21	119	-56.8	-47.7311	0.009901
ptc-miRX10	TTTTAGCAACGGATTTTAATG	11	57.89	scaffold_1	14691236	14691256	TGTAAGCAACGGAATTTCCGTTGCTGCGAAATCAATAATGGACAAATCCGTTGCTAAAAAATCAGCAACGGCAAATCTGCATCCGATATTTGCCGTTGCTGATTCCATTGCTAAATTGTTTTAGCAACGGATTTTAATGTTATTTGCAACGGAGTAGTTAGTTGCTACA((((.(((((.((..(((((((((.........(((((((...(((((((((((((((((((((((((((((((((...(....)..)))))))))))))))))..............>>>>>>>>>>>>>>>>--->>))))).)))))))))...)).)))))))))	NO	+	21	169	-69.93	-41.3787	0.009901
ptc-miRX105	TGATTTCTGAATCGGCAGCAAC	5	100	scaffold_2	20066066	20066087	GAGAGAGAAGTAAAGCCGAAATGACTCCACCATCGCTGCCGATTTCAGAAATCAGCAGTGACACAGTTGGTTGTTGATTTCTGAATTGGCAGTGGTGCTGTTTTGCTGCCGATTTTTGAATCGGCAGCAACGCAGTTTTTATTGCCAATTTCTAAATCAGTAGTGACACAATTTTATTGCTGATTTCTGAATCGGCAGCAACACAGTTATTGGCTGCCGATTTCTGAATC((...((((((..((((((..(((((........((((((((((.((((((((((((((((...(((((((..(((((((..(((((((((((((.(((((.((((((((((((....)))))))))))).)))))..)))))))))))))..))))))...)..)).)…	NO	+	22	230	-109.12	-47.4435	0.009901
ptc-miRX111	TCGAATTTGGGCTTGAGATTG	918	91.71	scaffold_3	9383355	9383375	TGCAGAGTAGAAGTCGAGCTCAAGCACAAATTCGATCTTGCTTAACAAGGTACCGGCAAAGTCAGATCGAATTTGGGCTTGAGATTGTCTTCTTCGTTGCA(((((...(((((={{{={{{{{{{={{{{{{{{((((.((((.....(....)....)))).)))>>>>>>>>>->>>>>>>->>>.)))))...)))))	TCGAGCTCAAGCACAAATTCG(1) AGCTCAAGCACAAATTCGATC(8)	+	21	101	-45.9	-45.4455	0.009901
ptc-miRX112	TGATATGTGGCATTCAATCGA	37	78.72	scaffold_3	14915843	14915863	GATATCTCATTCATATATCATTTATTCCAGCATTCTTGATTGAATGCCACATATCATTCATTCCTGCTTTTTATATGAAAAGTCGGAATGAATGATATGTGGCATTCAATCGAGAATGCTGGAATAAATGATATCTGAACAATTGATC(((......((((.((((((((((((((((((((((((((((((((((((((((((((((((((.(((((((....))))))).))))))))>>>>>>>>>>>>>>>>>>>>>))))))))))))))))))))).))))......)))	NO	+	21	148	-93.7	-63.3108	0.009901
ptc-miRX113	TAGCTAGCAAGTTCATGGATC	10	66.67	scaffold_3	16752735	16752755	AGTTATTCTTAGAGAGTTTTTTAGACTCAAGTTCTGATCCATGTACTGGCTAGTTGGTTTTCCTTTTGAAAACTAGCTAGCAAGTTCATGGATCGGAACTCTCAGTCTGAAAAAACTGATGAGCT((((....((((....(((((((((((..(((((((({{{{{{={{{={{{{{{{{{{((((.....))))))>>>>>>>>->>>->>>>>>>>))))))...))))))))))).))))..))))	TCCATGTACTGGCTAGTTGGT(4) CCATGTACTGGCTAGTTGGTT(2)	+	21	125	-59.5	-47.6	0.009901
ptc-miRX114	GCGCATCTAGTGTAGTGGTA	14	53.85	scaffold_34	150931	150950	ATACCCTTTTACCCTAGATGGTGTTCTTTCTTGACATCGTCTACGAGCATGAGGCCTCAGCGCATGCTTGATTTCTTGATATTTTTCAGCTTCGTAAGATATATATTATTTAAGTTTCAGCTAGGTGGACAAGCAGCGCATCTAGTGTAGTGGTAT(((((...((((.(((((((.((((....((((.((((.....((((((((..((....)).))))))))....(((((............((....))..........))))).........))))..)))).)>>>>>>>>>>->>>>->>>>)	NO	-	20	156	-40.7	-26.0897	0.09901
ptc-miRX115	TTAGACTGGTAATGATTGGTAC	7	36.84	scaffold_351	19061	19082	GCATTTTTGTACGAGTTACATTGAAAACTCTAGGTTAAGTGGGGGACTAGAAGCTTACCTTACGACTTTTTGTCAAGGTTTAAGTTTGTGTAAACCCCAACTCTTCGCTGAGTGCTTAGACTGGTAATGATTGGTACACATGC((((...(((((.(((..(((((...(.(((((((....(((((.((.(.(((((((((((..(((.....))))))))..)))))).)))...)))))((((......))))))>>>>>->-->>>>>>>>->>>>).))))	NO	-	22	143	-41.5	-29.021	0.029703
ptc-miRX119	TCTTGGATGATCATGTTGGCA	6	46.15	scaffold_4	6132775	6132795	CATTGTAGGACATTCGTCGGCAACCATTTAGTCATGTTTGCTAACATGACCGTCCAAGTTATCAATTATGTCAGGTTACATTAAGGAAGCTGGCATGAGCATGCCATCAAAGTTGTTGACATGTTTGTCATCTTGGATGATCATGTTGGCAACCATGTTGATGTGGTAGATCATGTGCTGCGTATG((((((((.((((..(((....(((((((((.((((.{{{{{{{{{{{{={{{{{{{{....(((.(((((((....(((.....((...((((((....)))))))).....)))))))))).)))...->>>>>>>>->>>>>>>>>>>).)))))))).))))).))).)))).))))).)))	TTGCTAACATGACCGTCCAAG(1)	+	21	186	-71.4	-38.3871	0.009901
ptc-miRX12	TCCATGGAAGATAATGACTCG	62	91.18	scaffold_1	20468231	20468251	GGACCCATGCATGGCGAACAAGTTGAGCTGTAGGGTTATGATGAACATGCTAATTACAAGCTATTGTCTTCCATGGAATAGGCAGTGATGGCATTTGTTTTATTTTCCTGAGGTGGAGAAAAACAAATAGACCATAACACTGTTATTCCATGGAAGATAATGACTCGTGGTTGACACTTGATCTCTCCAGTCCAGTTCAGATTCAAGCTAGCTGCTGTCT((((....((.((((.......((((((((...((....(((.((..((.(((((((.((.((((((((((((((((((((.(((((((((((((((((((..(((((......)))))))))))))).).))))..)))))))))>>>>>>>>>>>>>>>>->>->)))))).)).))…	NO	-	21	220	-82.82	-37.6455	0.009901
ptc-miRX121	TTAAAGCAGGGGGTCTAGTAGT	6	40	scaffold_4	8528118	8528139	AAGGCTCTTTAACTTTATTAAAGCAGGGGGTCTAGTAGTTTAACTATTTAGAAGATAGATTTTAAATAAGGCTCTTTAACTTATGATATATTTAAAAGCTATCTTCTAACTAGTTAAACTACCAGACCCCTGCTTTAATATAAAGTAATAATCACCCTT((((....(((((((((<<<<<<<<<<<<-<<<-<<<<<(((((((.(((((((((((.(((((((((...(............)...))))))))).))))))))))).)))))))))))).))))))))))))))..)))))))..)))....))))	NO	+	22	159	-64.2	-40.3774	0.009901
ptc-miRX123	TCTGGTATGAGCATTTGATGA	88	90.72	scaffold_4	11447563	11447583	GGTGCATATATATACATGAATGTGCCTCATGTCTGGTATGAGCATTTGATGATTGATAATTTCAATTTGTTTACATCTTTTTTCTGCAATCCTAATACCGCGTACTTTCAAATGTAAAGAAATTGAAATTATCAATCATCAAATGTTCGTACCATACGTAAGGCACACTCGTATGTATAATTGTATT((((((..((((((.((((.(((((((.(((<-<<<<<<<<<<<<<<<<<<<((((((((((((((((.(((((((........(((............))).........))))))).))))))))))))))))))))))))))))))))))).)))).))))))).)))).))))))..))))))	NO	+	21	187	-85.83	-45.8984	0.009901
ptc-miRX128	TTGTACACAGAATAGGTGAAAT	237	98.75	scaffold_5	1237722	1237743	CTTGGTTACTGATATTATTTTGAACCGTCATGTCAATTATTGGTTATATATCGACTGAAAATGAAAGCTATTTCACTATTCTGTGCACACAATGCTTGAAACATTAATCATGGTTTTTGAAAGTATTGGAGCATTGTACACAGAATAGGTGAAATAACTTTCATTTTCATTCGATACGCAACTAAAATTGTAAATATAGTTCAGTCTCATCTTGGAAGCCAAG(((((((.(..(.......((((((..(.....(((((.((((((.(.((((((.((((((((((((.(((((((((((((((((...(((((((((.((((.....(((.......)))..)).)).)))))>>>>->>>>>>>>>->>>>>>>).)))))))))))).))))))…	NO	+	22	223	-76.94	-34.5022	0.009901
ptc-miRX13	TCCATGGAAGATAATGACTCG	62	91.18	scaffold_1	20471501	20471521	GGACTCATGCATGGCGAACAAGTTGAGCTGTAGGGTTATGATGAACATGCTAATTACAAGCTATTGTCTTCCATGGAATAGGCAGTGATGGCATTTGTTTTATTTTCCTGAGGTGGAGAAAAACAAGGAGACCATAACACTGTTATTCCATGGAAGATAATGACTCGTGGTTGACACTTGATCTCTCCAGTCCAGTTCAGATTCAAGCTAGCTGCTGTCT((((....((.((((.......((((((((...((....(((.((..((.(((((((.((.((((((((((((((((((((.((((((((((.((((((((..(((((......)))))))))))))..).))))..)))))))))>>>>>>>>>>>>>>>>->>->)))))).)).))…	NO	-	21	220	-82.02	-37.2818	0.009901
ptc-miRX134	TGGCAGAAAAGGATTCGTTTA	5	62.5	scaffold_5	22463579	22463599	GGTATAGGCCGAGTAGTATTCCAAAGAAGCTTCAGATAATAGCACGTTGCATACTGAGCATCAGAAGCAATTTACTCTTGATCCCAGTTCACGAATCCTCTTTTGCCAGATTCACGCCACTAAAGATTCATTGGGACATGAATGTGGCAGAAAAGGATTCGTTTATTGAGATAAGCTTAGAGTAATTTTCTATGGCACTGGCGCGACGCACTCTTAAGCAAGCCACTTTCAGCATACTACTCTTCCAATGCC(((((.((..(((((((((.(.((((..((((....(((.((..((((((.((.((..(((.(((((....(((((((..(((.((((..(((((((((.((((((((.(((((.(((.(............))).).))))).>>>…	NO	-	21	252	-83.4	-33.0952	0.009901
ptc-miRX14	TCCATGGAAGATAATGACTCG	62	91.18	scaffold_1	20476200	20476220	GGACTCATGCATGGCGAACAAGTTGAGCTGTAGGGTTATGATGAACATGCTAATTACAAGCTATTGTCTTCCATGGAATAGGCAGTGATGGCATTTGTTTTATTTTCCTGAGGTGGAGAAAAACAAGGAGACCATAACACTGTTATTCCATGGAAGATAATGACTCGTGGTTGACACTTGATCTCTCCAGTCCAGTTCAGATTCAAGCTAGCTGCTGTCT((((....((.((((.......((((((((...((....(((.((..((.(((((((.((.((((((((((((((((((((.((((((((((.((((((((..(((((......)))))))))))))..).))))..)))))))))>>>>>>>>>>>>>>>>->>->)))))).)).))…	NO	-	21	220	-82.02	-37.2818	0.009901
ptc-miRX143	TTTGGGATCATCAGGACAGCC	17	85	scaffold_6	21307806	21307826	ATCTTTTAGCATTTTCCAAGCAAATTGAATTTGTATCTTTGGGATCATCAGGACAGCCCCTGCATCGAGAATTATGCAGAACTCTACTGAAATGAAACGGGGAAAAAAAAATTATTTCAACCTTTGCCACAACTGACGCAGGGGCTGCCCCGATAATTCCAAAGATCCAGTGCAATCTGCTTGTTAAATTGCTACTGGAT((((..((((((((..((((((.((((...(((.(((<<<<<<<<-<<<-<<-<<<<<(((((.((.((......(((((.......((((((((................))))))))...))))).....)))).)))))))))).)).))).))))))))))).)))..)))).))))))..))).)))))..))))	NO	+	21	200	-74.09	-37.045	0.009901
ptc-miRX144	TGAAGAGGTAGAGAGTGTAATT	53	67.95	scaffold_6	26618417	26618438	GCCTTGGGGGCTTACATGAAGAGGTAGAGAGTGTAATTCAGCCAAGGATGACTTGCCGGCAGCACGGGATCTCAGAGCTTAATAACTAGAAGATCAAGGCTGTCATTACTTTTCCGGCCGGCAAGTTGCCCTTGGCTACATTGTACTCTCTTCTTCTCATGTAAGGCCTACTTGGC(((...(((.((((((<<<-<<<<-<<<<<<<<<<<<-.((((((((..((((((((((((((.(..(((((...((........))...)))))..))))...............)))))))))))..))))))))..)}}}}}}}}}}}=}}}}}}}}})))).)))....)))	TTGTACTCTCTTCTTCTCATG(1)	+	22	176	-86.76	-49.2955	0.009901
ptc-miRX146	GTTGAGATGGCCGAGTTGGT	31	41.33	scaffold_7	4940817	4940836	GAAACAACAACGAGTTGAGATGGCCGAGTTGGTCTAAGGCGCCAGATTAAGGTTCTGGTCCGAAAGGGCGTGGGTTCAAATCCCACTCTCAACAAATCCAATTTTTTTAATATTATACTTGCAAGTCTTAGCCCTTATGTTCAGTTTC(((((((((..(.<<<<<<<<---<<<<<<<<<....((.((((((.......))))))))....(((.(((((.......))))).))).....................)))).)))))...)))))))).)...))))..)))))	NO	-	20	148	-39.4	-26.6216	0.059406
ptc-miRX149	TGTTCAGATCAGTAGATAGCA	36	78.26	scaffold_8	207824	207844	GAAAGCCCCTATTTCATGTTCAGATCAGTAGATAGCATGTAGTTTGCTTGTGGTAATGGTACCTTGATCAGACTACTTGCTATCTACGGATCTGCACAGGTTTTT(((((((.........<<<-<<<<<<-<<<<<<<<<<.((((((((.(((.((((....)))).))).))))))}}=}}}}}}}}}}=}}}}}}=))))))))))	ACTTGCTATCTACGGATCTGC(1) CTATCTACGGATCTGCACAGG(2)	-	21	105	-45.6	-43.4286	0.009901
ptc-miRX15	TCCATGGAAGATAATGACTCG	62	91.18	scaffold_1	20479454	20479474	GGACTCATGCATGGCGAACAAGTTGAGCTGTAGGGTTATGATGAACATGCTAATTACAAGCTATTGTCTTCCATGGAATAGGCAGTGATGGCATTTGTTTTATTTTCCTGAGGTGGAGAAAAACAAGGAGACCATAACACTGTTATTCCATGGAAGATAATGACTCGTGGTTGACACTTGATCTCTCCAGTCCAGTTCAGATTCAAGCTAGCTGCTGTCT((((....((.((((.......((((((((...((....(((.((..((.(((((((.((.((((((((((((((((((((.((((((((((.((((((((..(((((......)))))))))))))..).))))..)))))))))>>>>>>>>>>>>>>>>->>->)))))).)).))…	NO	-	21	220	-82.02	-37.2818	0.009901
ptc-miRX151	TCAAAAATAGAACATTGGTAT	6	46.15	scaffold_8	7419052	7419072	CGAGAGAAATGGAAAAGAAAAAAAAATAGATCACCAAGAACATATTGACATTTTGTTTTTGATACACCTAGTACTATTAGAAAAATCTCAACGAAACGATTATAATCACATCTTGGGAGACTACCAAAAAAGATCATAATTAATCATAAATTAACTCTGAAAAAAAAATCATAATCAATTTTAAACTTATTTGGTGGTCTTTCAATGTATGATTAAAATCATCTCATTGAAATTTTTTTAACAATATTGAATGTGTCAAAAATAGAACATTGGTATGTCCTAGTGACCTATTTTTTCTCTCG(((((((((..............((((((.((((..((.((((((..(..((((((((((((((((..(((((.(.((((((((((.((((.((...…	NO	+	21	302	-89.23	-29.5464	0.009901
ptc-miRX154	TGAACAGTAGACGTGAATTAT	14	82.35	scaffold_8	15318231	15318251	CCCTTTCTTCTTCTTCGTTGTCTACTGAGTGAACAGTAGACGTGAATTATAGTTAACGTCCTACTATTCACACATGGGCGTGAATTATAATTCACGTTCACTGTTCATGCAGTGAATATTGGG(((...............(((.(((((.(<<<<<<<<--<<<<<<<<<<<((((.((((((..............)))))).)))))))))))))))..))))))))).))))).)))..)))	NO	+	21	123	-50.24	-40.8455	0.009901
ptc-miRX156	TTGTCTTCCATGGAATAGGCAG	55	59.78	scaffold_8	16262404	16262425	CTGAGAATTGGACTCATGCATGGCGAACAAGTTGAGCTGTAGGGTTATGATGAACATGCTAATTACAAGCCATTGTCTTCCATGGAATAGGCAGTGATGGCATTTGTTTTATTTTCCTGAGTTGGAGAAAAACAAATAGACCATAACACTGTTATTCCTTGGAAGATAATGACTCGTGGTTGACACTTGATCTCTCCAGTCCAGTTCAGATTCAAGCTAGCTGCTGTCTGTAAATTCTTTG(.(((((((((((....((.((((.......((((((((...((....(((.((..((.(((((((.((.((<<<<<<<<<<-<<<<<<<-<<<((((((((((((((((..(((((......)))))))))))))).).))))..))))))))))))…	NO	+	22	241	-85.82	-35.61	0.009901
ptc-miRX160	ATCAATGAGAATACTACTGCA	19	59.38	scaffold_9	10675174	10675194	TTAGTTAAGCGTGGGCTTTTCTCTGCAAAATTTGCAACTCAAAGTTTCCTCCAGTCGTTGGATTATCAATGAGAATACTACTGCAAAAAATAGTCCAAGAGTTTATAATACCAACTATGAAAAATCAAAACAGCAATCTTTTGCAGGAGTATTCTCATTGAGAATCCAACAATTAGAGAAAGCTTTGACACAAGTTTTGCAAGAAAAAAGGAAAGTCTCATGTCTCAACTAA((((((.(((((((((((((((((((((((((((....(((((((((.(((.(((.((((((((-<<<<<<<<<<<<<<-<<<<<(((.((.((....((.((((((........))))))...))......)).)).)))))))).)))))))))))))).)))))…	NO	+	21	232	-88.7	-38.2328	0.009901
ptc-miRX18	TCGTAATGCTTCATTCTCACAA	36	78.26	scaffold_1	22901483	22901504	CTTTTGCACGCTCTCGTAATGCTTCATTCTCACAACGGCAAAGTGTTATTGCATCATCCTAATGATTATCATCAGCCGTCGTGGGAATGAACATTATGAGACTGTGTATACAG((..((((((.((<<<<<<<<-<<<<<<<<<<<-<((((...((((....))))........((((....)))))))))=}}}}}}}}}}}}}}}}}}}}).))))))...))	CGTGGGAATGAACATTATGAG(4) GTGGGAATGAACATTATGAGAC(3) GTGGGAATGAACATTATGAG(2) GTGGGAATGAACATTATGAGA(9)	-	22	113	-47.3	-41.8584	0.009901
ptc-miRX19	TCTGGCAACTCATTAGACTCAT	6	46.15	scaffold_1	24008753	24008774	GGCACATTGTCGGGCTCGTGGTCAGTAGGTCTGGCAACTCATTAGACTCATGTTTGTTTAGGCTCAGCATACAGCTAAACTCAATTATGTTGGGTCTGGTAGCTTGCCAAACTCGCGTCCACTTGGGCTCAACGTGTAGTT(((((((.((.((((((((((...(..((<-<<<<<<<<-<<<<<<<<<<-(((.((((((.((........))))))))..))).....)))))))))))).)))))).)))..)..))))..)))))).)))))).)))	NO	-	22	141	-48.8	-34.6099	0.019802
ptc-miRX26	TTATGTGGCATAAAAGAATCAA	6	60	scaffold_1	47209839	47209860	GATTTTGATTCTTTTATGTGGCATAAAAGAATCAAAATCGAGTTGGAATCTACCAATTTGATTTTGATTCTTTTATGCCCATAATAAAATCAACGGTC((((((((((...<<<<<-<<<<<<<<<<<<<<<<(((((((((((......))))))))))))))))))))))))))))))))...)))))).))))	NO	-	22	98	-48.5	-49.4898	0.009901
ptc-miRX32	TGAATAATGGAGACACTCTAG	6	100	scaffold_10	17097402	17097422	TAGAAGTGAATAATGGAGACACTCTAGTTGTCAATGTTGTCAACAAAGCCCGATATAACGTCACCATTCATTGGTAAATAGATTGTCTTCCATATTTCAGCTTTTCTA((((((<<<<--<<<<<<<<<-<<<<-((..((((((((....))).....(((.....)))......)))))..)).)))).)))).)))))..))))...))))))	NO	+	21	108	-27	-25	0.009901
ptc-miRX33	CCAGACTCAATAGCAGGACCCA	5	35.71	scaffold_10	21038020	21038041	TAGATAAAAGATATTGGATCATGTTATTGGGTCTGGTTGCGCGACCAGACTCAATAGCAGGACCCAATGCTGATGGGTCTA(((((...((.((((((.((.(((((((((((((((((....))>>>>>>>>>>>>>>>->>->>>))))).....)))))	NO	-	22	81	-39	-48.1481	0.009901
ptc-miRX39	TCTTTTGAGAGATATGTAGGAA	7	30.43	scaffold_11	4582482	4582503	TTTGTTGGCCCCACTTTGTTAGTTTTAGCTCTTTTGAGAGATATGTAGGAATAACATTTGTGTGAAAGAAAATAAATTTTAGCATTGTTTGGCTTTCCCCTTTGAGTATGAAAAATAAGTAAAGAAAAGCTAAAATATTAGTTTTTTTATTTTTGGCTATCCATTTAGCTTCTCCATTGGAGATGCTCTAAGGGGAAAGCCAAACAAAATACTAAAATGTCTTTTCTTTCCCACAATGCTATTCCTACATATCTCTCAAAAGAACTAAAACTAACAAAGTGGGACCAACAAA((((((((.(((((((((((((((((((.<<<<<<<<<<<<<<<<<<<<<<((.((((.(((.(((((((((...(((((((..((((((((((((((((((.((((…	NO	+	22	292	-153.3	-52.5	0.009901
ptc-miRX40	AAGTTGACGGAAGGACTACAT	94	83.19	scaffold_11	18360534	18360554	CAGCAATGTAGTCCTTCCGTCAACTTTGAGATACGTGTTACACTTCTGCATGTCACGTGACCACGCTGTCAAAGTTGACGGAAGGACTACATTGCTG(((((((((((((((((((((((((((((.(..((((((((((........))...)))).)))).).)))>>>>>>>>>>>>>>>>>>>>>)))))	NO	-	21	97	-58.2	-60	0.009901
ptc-miRX42	TTCGGTCTAGGCCTGAACGGC	5	45.45	scaffold_12	758368	758388	ATGGAGAAGTCCGTTCGGGTCTAGTTTGAACTTCTTGCATGTCAAGCCGTTCAAGCCTAGTCTGAAAGGTCAGGAGGGCGTGCTATTCGGTCTAGGCCTGAACGGCTTGAAGGGCACGTTGTTCAGGCCTGGCATGAATAGTCTGGATTTTTTTAT(((((((((((((((((.(((..((((((((..(.(((...((((((((((((.((((((.(((((.((.((.(....).)))).>>>>>->>>>>>->>>>>>>>))))...))).)..))))))))..))).))))).....))))))))))))	NO	-	21	156	-74.2	-47.5641	0.009901
ptc-miRX45	GTATGATCATAGATGATGGAG	7	77.78	scaffold_12	5187437	5187457	TACAAACTCCTCATTTAAATGATTTTGTTGCTGTAAAGACAAATGAACATTGTTTCTTCTTGCTTTGAGAAACTAGTGGGGACACCGGTCACGTATGATCATAGATGATGGAGGGTA(((...(((((((((((..(((((.(((.((((..................(((((((........)))))))..(((....))))))).))>--->>>>>>>>>>>>->>>>.)))	NO	-	21	117	-31.4	-26.8376	0.019802
ptc-miRX46	TAGGAAAATTAGAGATTATGT	8	100	scaffold_12	6317234	6317254	AAGGTGCAAGGGAGAATAAATGGAATCACAATAGAGTTATCTTAGGAAAATTAGAGATTATGTTTTATTTTATATTATATCTTAATTAGAAATCTACTTATTTTAGGTCTTCATACATGAGTTGTAGATAATTATAATCTCTAATTTTCCTAAGATAATTATACTGCAAATCTTCCATTTATTCTCCATCAGATGCTCCTT((((.(((..(((((((((((((((...((.((.((((((((<<<<<<<<<<<<<<<<<<<<-................(((.....))).((((((..((((...((......))..)))).))))))...)))))))))))))))))))))))))))).)).))......)))))))))))))))......))).)…	NO	+	21	201	-70.6	-35.1244	0.009901
ptc-miRX47	TTCATTCCTCTTCCTAAAATGG	112	94.12	scaffold_12	7706256	7706277	TCTCTTTGCCACGTTGTTCATTCCTCTTCCTAAAATGGCTTCTCCTTCAATTTTAAAAAAAATAAAAATTAAAGGAGAATCCAATATGAAATGAGAAGCTATTTTAGGAAGGGAATGAATACGGTGTCGGTGTTATAAGAGA((((((.((((((..(<<<<<<<<-<<<<<<<<<<<<<((((((.((((.(((((.......)))))......((.....))....))))..))))))))}}}}}}}}}}}}}}}}}}==})..))).))).....))))))	ATTTTAGGAAGGGAATGAATA(30) TTTTAGGAAGGGAATGAATA(17)	-	22	142	-55.2	-38.8732	0.009901
ptc-miRX52	TGATTTCTGAATCGGCAGCAAC	5	100	scaffold_13	7871122	7871143	CAGCATCACAGTTCTTAACTGCCGACCTCTGAATTGGCAGCGTCGCAGTTCTTGGCTGTTGATTTCTGAATCGGCAGCAACACAGTTTTTGGATGCCGATTTCAGAATCGGTAGCGACACAGATCTTGACTGCCAATTTCTCACTCAGTTTTTGCTGTTGATTTCTG(((.((((((((....(((((.........(((((((((..((((.((.((((.((((.-<<<<-<<<<<<<<<<<-<<<-.......)))..)))))).)))))))))..)))).)...))).)))))))))))))))......)))))...)))).))))..)))	NO	-	22	167	-54.56	-32.6707	0.009901
ptc-miRX53	TGTGAATGATGCGGGAGATAA	41	60.29	scaffold_13	8843392	8843412	TAATGGTGGGAGAGAGCTTCCTTCAGCCCACTCATGGATAGGAGAAAGGGGTTGAATTAGCTGCCGACTCATTCATTCAAGCACCAGTAGAAAAAGGGGAATGGATATTCTTTTGCTACTGTGATTGTGTGAATGATGCGGGAGATAATTTTACATCCCCTCTTTTTCTGTGCTTGGACTGAAGGGAGCTCCTTCCTTCTATTG((((((.(((((.(((((((((((((.(((..((((((.((((((..((((..((((({={{={{{=={{{{{{{{={{(.(((.(((((....((((((((....)))))))).)))))))).)))->>>>>>>>-->>>->>->>>))).....))))))))))))))))..))).)))))))))))))))))…	AGCTGCCGACTCATTCATTCA(5)	+	21	204	-92.7	-45.4412	0.009901
ptc-miRX63	TGAGGCCTTTGGGGGAGAGTGG	1644	98.15	scaffold_14	6873257	6873278	CTCTATGCATGGTCTCAGGGTGGCAATCATTGTTCACTCTCCCTCAAGGCTTCCAACGCAATAACCAGCTACGTACATGTAACTGTGTTACGGCTGCAGGCTTGAGGCCTTTGGGGGAGAGTGGTCAAAAGTTGTCATGATTTTGGCAGACGAG(((..(((..((((.....((((((((..(((..(((((((((((((((((((.((.((......((((..(((((((......))).))))))))...)))>>>>>>>->>>>>>>>>>>>>-.)))..))))))))))))...)))...)))	NO	+	22	154	-62.4	-40.5195	0.009901
ptc-miRX64	TAGGCACAGAATTAACAAGGC	129	64.18	scaffold_14	7160402	7160422	TTCTAGAGGTAATTAACATCTAACATCTGCAGACTACTTGCCTTGTTACTGCCGTGCCTATTTTGAATATATATATTCAAAATAGGCACAGAATTAACAAGGCAAGTATTCAGTAGATGTTAGATAGGATGAGCTAAGGCTGGAG((((((.(((.(((...(((((((((((((.((.(((({{{{{{{{{{==={={{{{{{((((((((((....)))))))))>>>>>>>->--->>>>>>>>>))))).)).)))))))))))))..)))..)))....))))))	TGCCTTGTTACTGCCGTGCCT(1)	+	21	145	-71.4	-49.2414	0.009901
ptc-miRX72	CTTTGTCAGGACTCAAGGCTA	6	54.55	scaffold_15	2849073	2849093	AATAATGAGTCTTGCATCAAGACCCAGTTCTCTTGGGTCCTGCAACAGGATCTAGTGCTCTTGGGTCCACGTCAGGACCCAATTTTCTTGGGTTCTTTGTCAGGACTCAAGGCTATTGGGTTTTAGGTTTTTAAATATAATTATT((((((.........(((((((((((((..(((((((((((((((.(((((((((.....((((((((......)))))))).....)))))))>>>>>->>>>>>>>>>>>-->))))))))).)))...........))))))	NO	+	21	145	-58.75	-40.5172	0.009901
ptc-miRX73	ATGTCAGATCATGTTAGGTAT	8	57.14	scaffold_15	4713014	4713034	CATTATCATTTGTAATATCCATATTATCTGATTTTGACGGGTCATGTCAGATCATGTTAGGTATTTCATATGATTTTG((..(((((.((.((((((.((((.(((((((..(((....))>->>>>>>>->>>>-->>>>>).)).)))))..))	NO	+	21	78	-21.4	-27.4359	0.009901
ptc-miRX74	TTCATTCCTCTTCCTAAAATGG	112	94.12	scaffold_15	8556726	8556747	GGCTGCTTCTTTTTCTCTCTGGGCACGTTGTTCATTCCTCTTCCTAAAATGGCTTCTTCTCCTTTAGTTGTTGCAATTATAGGAGAGGAGAATCCATTTTAGGAAGGGAATGAATACTGTGTCGGTTTTACGAGGGAGACAATC(..(((((((((......((((.((((.((<<<<<<<<-<<<<<<<<<<<<<.((((((((((.((((((...)))))).))))))))))...))}}}}}}}}}}}}}}}}}}}}}.))))))))......))))))).))..)	ATTTTAGGAAGGGAATGAATA(30)	+	22	144	-66.7	-46.3194	0.009901
ptc-miRX76	TGGACTCCTTTGGGGAGATGG	42	95.45	scaffold_15	12480617	12480637	ATGCTACTACATGGATGGAGAAGCTTCCGATCTCCCTCAAAGGCTTCCTCTATAATTGCCTTACATGATGGCATTAGTGGACTCCTTTGGGGAGATGGAGAGCTTACTCCCCATAACTCAATGGCAT((((((....((((..(((((((((..(.{{{{{{{={{{{{{=={{{={((....((((.........)))).)))->>>-->>>>>>>>>>>>>->..))))).)))))))).......))))))	ATCTCCCTCAAAGGCTTCCTC(2)	+	21	127	-56.6	-44.5669	0.009901
ptc-miRX79	TAACATCTTGATCAATGGCCA	383	40.74	scaffold_17	1876684	1876704	TGGCTTTCATAGTTATAACATCTTGATCAATGGCCATTGTAAGAGTAGAAGGATCCATGAAGCAATAATTCTCTTTGCTAAAATGTGTGATAAAACATTGACTCCTGGTATTTCACTCTTACAGTGCCCATTGATTAAGATGGTATAATGTTGTTATCA(((.(..((..((((<<-<<<<<<<<<<<<<<<-<<((((((((((.((((...(((.(((((((.........)))))..(((((........)))))...)).)))..)))))))))))))))).))))))))))))))).))))))..))..))))	NO	+	21	159	-57.2	-35.9748	0.009901
ptc-miRX81	CGAACACAGGACTCAAGGCTA	6	60	scaffold_17	3927774	3927794	TGTTAGGTCCAGTGTCGAGACAAATTAGCCTTGGGTCATGCGTTAGGACCCACGTCTCATGATCCGGATACTGGACCTAACATAATTGGGTTCAGTGTCGGAACCCAACATAATTGGGTCCGAACACAGGACTCAAGGCTAATGGGTCTTGATGCATAACCCAACA((((.(((...((((((((((..((((((((((((((.((.(((.(((((((.......((.((((.(((((((((((((.....)))))))))))))))))...)).......))))))>->>>->>->>>>>>>>>>>>))..))))))))))...))).))))	NO	+	21	166	-84.04	-50.6265	0.009901
ptc-miRX84	TCTGTCGCTGGAAAGATGGTAC	133	62.15	scaffold_17	10902839	10902860	GGTTTGGGGAGGGGAGTTCTGTCGCTGGAAAGATGGTACCTAGGGCTGCATATTAATGTGTATAGCAAGCAATAGGCACCATCTTCCCGCGACGGAACTCCCCTCTAACCTCTACC(((..((((((((((((<<<<<<<<-<<<<-<<<<<<-<(((..(((((((((......)))).)).)))..)))).)))))))))).)))))))))))))))))...)))..)))	NO	+	22	116	-70.5	-60.7759	0.009901
ptc-miRX87	TGAAGAGGTAGAGAGTGTGATT	12	35.29	scaffold_18	3350316	3350337	TTGCCTTGGGGGCTTGCATGAAGAGGTAGAGAGTGTGATTCAGCCAAGGATGACTTGCCGGCAGCAGGTAAGAGCAAAGCTCCGTTTTTGGAAGTTCAAGGATATCTTAACTTTTCCGGCCGGCAAGCTGTCCTTGGCTACATTGTACTCTCTTCTTCTCATGCAAGAACTACTTGGTAA(((((...((..((((((<<<-<<<<-<<<<<<<<--<<-.((((((((((..(((((((((....((.(((((..(((....((((((((....))))))))..)))..))))))).)))))))))..))))))))))..)}==}}}}}}}}=}}}}}}}}}))))..))....)))))	TTGTACTCTCTTCTTCTCATG(1)	-	22	180	-91	-50.5556	0.009901
ptc-miRX88	CTTGTAACCTGAGTAGAGGCA	13	59.09	scaffold_18	5957754	5957774	TAGCTGGGTAACGTGGACTTGTAACCTGAGTAGAGGCAATAAAGTGATATAACATTGGCTCGCTCAGCTTAGAAGGTCGGGTCCAGTTA(((((((...((.((..<<<-<<<-<<<<<<-<<<-<<((...((......)))))).))))))))).))).)))..)).)))))))))	NO	+	21	89	-32.3	-36.2921	0.009901
ptc-miRX9	CGAGTATATGGACAGAGACGA	14	60.87	scaffold_1	13342250	13342270	CAAATCACACGAGTATATGGACAGAGACGATGTAGGATGACCCAGTCTGCCATGCTGTGGTTGGGAGACTGAGCCTATTTGGGTCTGTCTCATTGTTATTTTATTTATTTG(((((....-<<<<<-<<<<<<<<<--<<<.(((((......((((((.(((.((....))))).))))))..))))))))..)))))).)))...))))).....)))))	NO	+	21	111	-34.7	-31.2613	0.019802
ptc-miRX94	TTTGAGAGTGTGGTAACGGTT	7	77.78	scaffold_19	9940111	9940131	TTTAATATTTTTAGATCATGTTGATGTGTTGAGGTTAAATTTTAATTTTAAAAATAAAAAAAATATTATTTCAATACATTTCTAAGTAAAATGCACTTTGAAAAAACAACTTTTACCATACTTTCAAACAAGTCTGGAGGGATATTTGAGAGTGTGGTAACGGTTGCATTTCAGAGTGTTTTTCACTTGGAAAAATATCAAGATAATATTTTTTTACTTTTAAAAAATATTTTTAATATTAACATATCAAAACAATTCAAAAAAATTAAA((((((.(((((..((....((((((((((((.((((((..(...((((((((...(((((((((((((((..(((..(((((((((.(((.(((((((((((...(((((.((((((((((((((((.…	NO	-	21	270	-88.8	-32.8889	0.009901
ptc-miRXX156	TTGACAGAAGATGGAGAGCAC	34	97.14	scaffold_1	34445912	34445932	GTTGACAGAAGATGGAGAGCACAGCTACATGTAATCGAGAATTAGTCCTGTAGAAGTGCAGTTTGTGCTTTGTGTTTTCTTTTCTTCTTTAAAC(<<---<<<<<<-<<<<<<<<<(.(((((.(....(........).).))))).((..(.....)..)).))))))))))..))))))...)))	NO	-	21	94	-24.9	-26.4894	0.029703
ptc-miRXX160e*	GCATGAGGGGAGTCGAGCAGG	6	85.71	scaffold_6	167696	167716	TGGCCTGCCTGGCTCCCTGAATGCCATCTAGGAAGCTTGTCAAAGAGTGTTGGCAACCTTTCTATTTGGCATGAGGGGAGTCGAGCAGGCCA((((({{{={{{{{{{{{=={{{{{{..(((((((.(((((((......))))))).)))))))..))>>>>-->>>>>>>>>->>>>>)))	TGCCTGGCTCCCTGAATGCCA(6)	+	21	92	-59.7	-64.8913	0.009901
ptc-miRXX164	TGGAGAAGCAGGGCACGTGCA	4599	99.55	scaffold_13	945104	945124	GCGGTTTACAATTGGGTGTGTAGCTCTTGCTGGAGAAGCAGGGCACGTGCAAGCTCTCTCCTCAGGCTTTCCTTGCACGTGCTCCCCTTCTCCAACATGGGTTTCTCACCTTTCCTC(.((.........(((((.(.(((((.((.<<<<<<<<--<<<<<<<<<<<((......((...)).....)))))))))))))..)))))))).)).))))).).)))))..)).)	NO	-	21	117	-50.7	-43.3333	0.009901
ptc-miRXX166	TCTCGGACCAGGCTTCATTCC	3545	53.95	scaffold_8	10886863	10886883	AGTTGAGGGGAATGCTGTCTGGTTCGAGACCATTCACCTGAAGCGCACGCATTCATCTTTTGAGTGATCTCGGACCAGGCTTCATTCCCCCCAACT(((((.((((((((..(((((((((((((.((((((..((((((....)).)))).....)))))).>>>>>>>>>>>>>-->>>>>>)).)))))	NO	-	21	96	-54.3	-56.5625	0.009901
ptc-miRXX169a	AGCCAAGGACGACTTGCCCA	40	52.63	scaffold_5	6551960	6551979	GAGATGATGGCCTTACATGAAGATAAGAGTCTTGTTTGTAGCCAAGGACGACTTGCCCACAATATGTATCGTGAGCGTTTCCAATTTGCAACCTCATACTTGGTTGTTTTGGGCAGTCTCCTTGGCTATGCAGATGGACTCTTCTCAGTCATGATAGGCATCTTCTC((((.((((.(((..(((((.((.((((((((.((((((<<<<<<<<<-<<<<-<<<<<..........(....)............((((((........))))))..))))))))))))))))))..)))))))))))))).))..)))))..))))))).))))	NO	+	20	167	-71.82	-43.006	0.009901
ptc-miRXX169b	AGCCAAGGACGACTTGCCCA	40	53.33	scaffold_7	6019711	6019730	GAGATGATGGTCTTGCATGAAGATAAGAGTGTTGTTCGGTAGCCAAGGACGACTTGCCCACACTATGAGACAAGTGGTTAGAATTAGCAACTTCTTAATTGGTTATGGGAAGTCTCCTTGGCTATGCTGACAGACTCTTCTCGATCATGCCAGGCATCTTCTT((((.((((.(((.((((((.((.((((((.((((.((((<<<<<<<<<-<<<<<-<<<<.(((((((((..(((.((((....)))).))))))))..))))..))))))))))))))))))..)))))))))))))).))..)))))).))))))).))))	NO	-	20	163	-69	-42.3313	0.009901
ptc-miRXX169d	CAGCCAAGGATGACTTGCCGG	11	84.62	scaffold_18	14350505	14350525	GGTGTAGGAGTTTTGCATGAAGAGGTAGAGAGTAGAATGCAGCCAAGGATGACTTGCCGGCATTTCCTCCCAGCTAGCTAGCAAGCCTTCTATTTGGCATGCCTGGCCGGCAGGATGTCCTTGGCTATATTTTGTTCTCTTCTTCTCATGTGAGACTCCAGGCC(((.(.(((((((..(((((.((((.(((((((((((((-<<<<<<<<<<<-<<<<<<<<(..........((....)).(((.(((........))).)))...))))))))).))))))))))).))))))))))))).)))))))))..)))))))).)))	NO	-	21	164	-87.8	-53.5366	0.009901
ptc-miRXX169e	CAGCCAAGGATGACTTGCCGA	5	83.33	scaffold_13	4145229	4145249	TCACTGTAACAGCCTTGCATGGAGGATCATAAAGATTGATGCAGCCAAGGATGACTTGCCGACGACTCGTTTTTGCTTCCATCAATATACGCATAATTAAGAAGAGATGAATCCGTTGGCAGGTTGTTCTTGGCTACATTTTTCTTTCTGCTCCTCATGCCAGGCTTATGGTGA((((((((..(((((.(((((.((((.((.(((((..((((-<<<<<<<<<--<<<<<<<<<((..((((((((.(((....................))).))))))))...)))}}}}}}}}==}}}}}}}}}=})))..))))).)).))))))))).)))))))))))))	TGGCAGGTTGTTCTTGGCTAC(2)	+	21	174	-80.85	-46.4655	0.009901
ptc-miRXX171	TGATTGAGCCGTGCCAATATC	8	100	scaffold_5	7776956	7776976	GGGATTGTTTACCGTGTTGAAATCATGTGGAAGAGTGACTATGATATTGGCCTGGTTCACTCAGATCACGACTTCAGAGCAAAGTGTCTTTCTTCTTCTTCTTTTTCTTCTTCTTCTTGTTTTATGTTCGTTTGATTTGATTGAGCCGTGCCAATATCTCAGTACTCTTTCATGTCTCTCCAAGTCGATCTCCAGAAACACTATTCC((((((((((.....(((((....(((((((((((((.((..(((((((((.(((((((.(((((((((((.(..(((((((..................................)))))))..).))))..))))>>>->>>>>>>->>>>>>>>>..))))))))))))))).........)))))...…	NO	+	21	207	-60.5	-29.2271	0.009901
ptc-miRXX171a*	GGATATTGGTACGGTTCAATC	13	86.67	scaffold_4	764755	764775	GTATGTTTCTTCAGAGAAAACGGGATATTGGTACGGTTCAATCAGAAAGTAATGCTCCCAAAAGTATAGAGTACTATTGTTTGATTGAGCCGTGCCAATATCACGTACACTCATCTTCCTCTCGAGGAACGAGC((.((((((((.((((.(((((-<<<<<<<<<<<<<<<<<<<<(((.((((.(((((...........))))).)))).))}}}}}}}}}}}}}}}}}}}}}.))).........)).)))).)))))))).))	TGATTGAGCCGTGCCAATATC(8) TTGAGCCGTGCCAATATCACG(4) TTGAGCCGTGCCAATATCAC(1)	+	21	134	-56.5	-42.1642	0.009901
ptc-miRXX171g*	TGTTGGGATGGCTCAATCATG	18	51.43	scaffold_12	11044621	11044641	GAGAAAGTGGGGGATGTTGGGATGGCTCAATCATGTCAAATCTCCCAAATTATGATGTTGGGTCTTTTAATCTGATTGAGCCGTGCCAATATCACACTTCTT(((((.(((...((<<<<<<-<<<<<<<<<<<<-<(.(((...(((((.........)))))...))).)).}}}}}}}}}}}}=}}}}}}}}.))))))))	TGATTGAGCCGTGCCAATATC(8)	+	21	102	-46.1	-45.1961	0.009901
ptc-miRXX171h*	TGATTGAGCCGTGCCAATATC	8	88.89	scaffold_15	11748131	11748151	GGTAAGTTCGGAGAAAGTGGGGGATGTTGGGATGGCTCAATCATATCAAATCTCCCAAACTATGATGTTGGGTCGTTTAATCTGATTGAGCCGTGCCAATATCACACTAACTATATATGATCC((...((....((..((((..={{{{{{{{={{{{{{{{{{{(.((.((((..(((((.(......))))))..)))).)).>>>>>>>>>>>>->>>>>>>>.))))..))....))...))	GGATGTTGGGATGGCTCAATC(2) GATGTTGGGATGGCTCAATCA(1)	+	21	123	-48	-39.0244	0.009901
ptc-miRXX172	GGAATCTTGATGATGCTGCAT	38	67.86	scaffold_9	4502878	4502898	AAGATTATCAGTCTATATTGGCCGATGCGGCAGCATCAAGATTCACAAACTTTAAGGCTTGAGTTGGGGTGGTACACGGTCCCCTCCTTTACTCGAAAGGTTCCTTAATTTCTGATGGGAATCTTGATGATGCTGCATCGGCAAATATATGACTATTCTTCTT((((..(..((((((((((.(((((({{{{{{={{{{{{{{{{{={{....((((((.((((((.((((.((........)).))))...))))))......)))))).......))->>>>>>>>>>>->>>>>>>>)))).)))))).))))..)..))))	GCGGCAGCATCAAGATTCACA(1)	+	21	163	-67.9	-41.6564	0.009901
ptc-miRXX2111	TAATCTGCATCCTGAGGTTTG	14	77.78	scaffold_16	8456156	8456176	CTTGATATTGGGTCAGGACTTGGTAATCTGCATCCTGAGGTTTGGATCATCATGTAGTTTGATCTAGTCCTTGGGTTGCAGATTACCTCTTCCTCACTGACAATGCAGAG(((..((((((((.((((...((<<<<<<<<<-<<--<<<-<<<(((((..........)))))))}=}}}==}}=}}}}}}}}}}}...)))).)))..)))))..)))	GTCCTTGGGTTGCAGATTACC(5)	+	21	110	-49.4	-44.9091	0.009901
ptc-miRXX2111a	TTACCAATACCTCTCATGCCAA	16	100	scaffold_5	11901582	11901603	GAGAAGAGCCGGAGGGGGAGACTGAGACCTACTGGAAGTTGTGGGCATGAGGTGTTTGGCAAGAAAATGGATCTTTTCCTTATGATGATTTCTTACCAATACCTCTCATGCCAATGATTTCCAGCAGTTCCTCCCTTTCCCTTCTTTCTC((((((((..((((((((((((((.......((((((((..(.(((((((((.((((((.((((((..(((.....))).........))))>>->>>>->>->>>>>>>>>->..))))))))))))..)))))))))).))).)))))	NO	-	22	150	-62.71	-41.8067	0.009901
ptc-miRXX2111b	TAATCTGCATCCTGAGGTTTG	14	77.78	scaffold_6	6828159	6828179	ATATTGGGTCAGGATTGGGTAATCTGCATCCTGAGGTTTGGATCACCACATGTTTTGATCTAGTCCTTGGGTTGCAGATTACCTCTTCCTCACTGACAATGT(((((((((.((((..(((<<<<<<<<<-<<--<<<-<<<(((((..........)))))))}=}}}==}}=}}}}}}}}}}})..)))).)))..))))))	GTCCTTGGGTTGCAGATTACC(5)	-	21	102	-50.2	-49.2157	0.009901
ptc-miRXX395	CTGAAGTGTTTGGGGGAACTC	6	100	scaffold_761	162	182	ATCAAGTGTCCCCTAGAGTTCCTCTGAGCACTTCATTGGGGATCTTCCATCGACCTGAGAGAGTATTATCATTCCTACTGAAGTGTTTGGGGGAACTCCTGGTGTCATTTGAT((((((((.(.((..(((((((((..(((((((((.(((((((((..((......))..))).........))))))->>>>>>>>>-->>>>>>>>>..)).).))))))))	NO	+	21	113	-52.8	-46.7257	0.009901
ptc-miRXX395a	CTGAAGTGTTTGGGGGAACTC	6	100	scaffold_761	7013	7033	GAAACGCAAAGAACGTTAGCTGTCCCCCGGAGTTTCCCTGACCACTTCACTGGGGCTATAATTCTACTCTTCGTGTTCAAGGGTAGTGGCAACCCTTCCTCACTGAAGTGTTTGGGGGAACTCTGGGTGGCATTTGACACTGTTTAGCAGTC((...(((((.(..(((((.((((.(((((((((((((..(.(((((((.(((((........((((((((.......)))))))).(....)....)))))->>>>>>>->-->>>>>>>>>)))).)))).)))))..).))).))..))	NO	-	21	152	-64.4	-42.3684	0.009901
ptc-miRXX395b	CTGAAGTGTTTGGGGGAACTC	6	100	scaffold_792	1141	1161	GAAACGCAAAGAACGTTAGCTGTCCCCCGGAGTTTCCCTGACCACTTCACTGGGGCTATAATTCTACTCTTCGTGTTTAAGGGTAGAGGCAACCCTTCCTCACTGAAGTGTTTGGGGGAACTCTGGGAGGCATTTGACACTGTTTAGCATTC(((..(((((.(..(((((.((((.(((((((((((((..(.(((((((.(((((......((((((((((.......)))))))))).........)))))->>>>>>>->-->>>>>>>>>)))).)))).)))))..).))).)).)))	NO	+	21	152	-66.76	-43.9211	0.009901
ptc-miRXX396	TTCCACAGCTTTCTTGAACTT	990	58.34	scaffold_6	4643011	4643031	GAAAGTCCTGGTCATGCTTTTCCACAGCTTTCTTGAACTTCCTTGCCATGCTTAACTTGTGTGTGTGTATAGATCACTATATATCTGTATAGTTATACACATTTAGCTAGCTAGCACCATTGAAGCTCAAGAAAGCCGTGGGAGAACATGGCAACTCAGGATTTTT((((((((((((((((.((<<<<<<-<<<<<<<<<<-<<<(..((...((((...((.((..(((((((((....(((((((....))))))))))))))))...)).))..)))).))..)}}}=}}}}}}}}}}=}}}}}})).))))))....))))))))))	AAGCTCAAGAAAGCCGTGGGA(4) GCTCAAGAAAGCCGTGGGAGA(1) CTCAAGAAAGCCGTGGGAGA(88)	-	21	166	-70.5	-42.4699	0.009901
ptc-miRXX396*	CTCAAGAAAGCTGTGGGAGA	2549	95.22	scaffold_18	13223920	13223939	CTCGCAAGTCCTGGTCATGCTTTTCCACAGCTTTCTTGAACTTCTTTGCCTTGCTTAATCTGTGTATATATAGATCACTACATGTACAGCTCCTATATATATAAATATATGTATGTATAGCGCCATGGAAGCTCAAGAAAGCTGTGGGAGAACATGGCAATTCAGGATTTTTTTGGG((((.((((((((((((((.(({{{{{{{{{{{{{{{{{={{(((..((.............(((((((.(((....))).)))))))....(((((((((((......))))))))))).))...)))))->>>>>>>>>>>>>>>>>>>.))))))....))))))))...))))	TTCCACAGCTTTCTTGAACT(64) TCCACAGCTTTCTTGAACTT(1)	-	20	177	-71.1	-40.1695	0.009901
ptc-miRXX398	TGTGTTCTCAGGTCGCCCCTG	19	65.52	scaffold_1	26837937	26837957	TGTAAAAGGGTTCCGACAGGAGCGGCCTTGGCTCACATGTGGCGGCATCCAATGTACTTCATGTGTTCTCAGGTCGCCCCTGCCGGGCTTCCTCTACA((((..((((.((((.((((.(((((((.((..((((((.((..((((...)))).)).))>>>>-->>->>>>>>>->>>>.))))..)))).))))	NO	-	21	98	-42.5	-43.3673	0.019802
ptc-miRXX403c*	TTTGTGCGTGGATCTGAGGCC	417	96.98	scaffold_8	6485435	6485455	TCTTCTCCCCTAACAAGAGGAGTCCTATCTCTGGTTTGTGCGTGGATCTGAGGCCATCACAACCGTCCACTACACGACCACCCAATGGCTTTAGATTCACGCACAAACTCGCGATCTGTCTCCTCTACTACACCGAATAGA(((..((........(((((((.(..(((.(.((<<<<<<<<<<<<<<<<<<<<<((.......(((........)))......))))))))))))))))))))))))).).)))..).)))))))........))..)))	NO	+	21	141	-58.41	-41.4255	0.009901
ptc-miRXX475b*	TAACATCTTGATCAATGGCCA	383	40.7	scaffold_8	14223580	14223600	GTCATAACATCTTGATCAATGGCCATTGTAAGAGTAGAAGGATCCATGAAGCAATAACTCTCTTTGCTGAAATGTGCGACCAAATAGACTCTTGATATTTCATTCTTACAGTGCCCATTGATTAAGATGTTATAAC((.(<<<<<<<<<<<<<<<<<<-<<((((((((((.((((.((((((..(((((.........)))))...)))...................))).)))))))))))))}}}=}}}}}}}}}}}}}}}}})).))	GTGCCCATTGATTAAGATGTT(4)	-	21	136	-49.9	-36.6912	0.009901
Alignment of all xylem smallRNA reads and miRNA hairpins.
Schematic of folding structure as produce by RNAfold is shown below hairpin. Location of miRNA in hairpin is indicatd by '<' or '>' symbol. Brackets '{' or '}' indicate the position of matched nucleotides in miRNA*. '-' and '=' are mismatches in miRNA and miRNA*, respectively. Dots '.' are mismatches in non-miRNA portion of hairpin.
ptc-miR1446a
ggatgttgaagatccaacttcTTCTGAACTCTCTCCCTCAACcgctactctagagcttggcaatccttgtcgattgtttctgtgtagcggttgaggtgaggggttcagaacatgttggcttcgatgattc 964
(((((((((((..(((((...<<<<<<<<<<-<<<<<<<<<<((((((.(..((((((((((.....))))))..))))..).))))))))))))).)))))))))))))...)))))))))))).))))
ttctgaactctctccctcaa 14
ttctgaactctctccctca 1
TTCTGAACTCTCTCCCTCAAC 753 miRNA
ttctgaactctctccctcaacc 4
tctgaactctctccctcaa 1
tctgaactctctccctcaacc 1
tctgaactctctccctcaac 2
tgaactctctccctcaaccgct 158
tgaactctctccctcaaccgc 15
tgaactctctccctcaacc 1
tgaactctctccctcaac 2
tgaactctctccctcaaccg 1
tgaactctctccctcaaccgcta 1
cgctactctagagcttggcaat 1
tgtcgattgtttctgtgtagcgg 1
cgattgtttctgtgtagcgg 1
cgattgtttctgtgtagcggt 2
tgtttctgtgtagcggttgag 1
cggttgaggtgaggggttcaga 4
ptc-miR1446b
ttgaagatccaatttcTTCTGAACTCTCTCCCTCAACcgccactctagaggttggcaccttgtcaattgtttctgtgtagcggtcgaggtgaggggttcagaacatgttggctttga 944
(..(((..(((((...<<<<<<<<<<-<<<<<<<-<<(((.((.(.((((((((((.....))))))...))))).)).))))).)))).)))))))))))))...))))))))..)
ttctgaactctctccctcaa 14
ttctgaactctctccctca 1
TTCTGAACTCTCTCCCTCAAC 753 miRNA
ttctgaactctctccctcaacc 4
tctgaactctctccctcaa 1
tctgaactctctccctcaacc 1
tctgaactctctccctcaac 2
tgaactctctccctcaaccgcc 60
tgaactctctccctcaacc 1
tgaactctctccctcaaccgc 15
tgaactctctccctcaac 2
tgaactctctccctcaaccg 1
ttgtcaattgtttctgtgtagcggt 1
tgtcaattgtttctgtgtagcggt 1
tcaattgtttctgtgtagcgg 1
tcaattgtttctgtgtagcggt 4
caattgtttctgtgtagcgg 3
caattgtttctgtgtagcggt 75
aattgtttctgtgtagcggt 3
cggtcgaggtgaggggttcaga 1
ptc-miR1446c
gaatgttggaaatccaactttTTCTGAACTCTCTCCCTCAACtgctattctagagcttcctgagctaacccttgtgtttctgtgtagcagtcaaggtgggaggctcagaaaatgttggtttcttagcttttc 807
(((.((((((((.(((((.((<<<<<<-<-<<<<<<<<--<<((((((.(..((((....((((......)))).))))..).))))))))..))).)))))).)))))))).))))))))).))))..)))
ttctgaactctctccctcaa 14
ttctgaactctctccctcaact 33
ttctgaactctctccctca 1
TTCTGAACTCTCTCCCTCAAC 753 miRNA
tctgaactctctccctcaact 1
tctgaactctctccctcaa 1
tctgaactctctccctcaac 2
tgaactctctccctcaac 2
ptc-miR1446d
ggatgctgaagatccaacttcTTCTGAACTCTCTCCCTCAACtgctactctagatcttgccaatccctgtcaagtgtttctgtgtagcagtcgaggtgagaggttcaggaaatgttggctcttagctttgaactcc 834
(((.(((((.((.(((((...<<<<<<<<-<<<<<<<<<-<<((((((.(.(((.((((.((.....)).))))....)))).))))}}}}=}}}}=}}}}}}}}}}}))...))))).))))))).......)))
ttctgaactctctccctcaa 14
ttctgaactctctccctcaact 33
ttctgaactctctccctca 1
TTCTGAACTCTCTCCCTCAAC 753 miRNA
tctgaactctctccctcaact 1
tctgaactctctccctcaa 1
tctgaactctctccctcaac 2
tgaactctctccctcaac 2
tgctactctagatcttgccaa 1
tgctactctagatcttgccaat 1
ctactctagatcttgccaatc 1
tccctgtcaagtgtttctgt 2
tccctgtcaagtgtttctgtgt 2
ccctgtcaagtgtttctgtgt 2
ccctgtcaagtgtttctgtgta 3
cagtcgaggtgagaggttcag 1
cagtcgaggtgagaggttcagg 1
tcgaggtgagaggttcaggaaa 5
cgaggtgagaggttcaggaaa 8
ptc-miR1446e
gtatcagaatgttggtgatccaactttTTCTGAACTCTCTCCCTCAACtgctattctagagcttgttaatccttgtcaagtgtttccctgtagcagtcgaggcgagggggtttcggaaaatgttggctcctcagctcttaattac 807
(((.......(((((.((.(((((.((<<<<<<<<<<<<<<<<<<-<<((((((......(((((...........)))))........)))))))).)))).))))))).))))))))).))))).)).))))).......)))
ttctgaactctctccctcaa 14
ttctgaactctctccctcaact 33
ttctgaactctctccctca 1
TTCTGAACTCTCTCCCTCAAC 753 miRNA
tctgaactctctccctcaact 1
tctgaactctctccctcaa 1
tctgaactctctccctcaac 2
tgaactctctccctcaac 2
ptc-miR156a
gagggacacaaaagaaagacTGACAGAAGAGAGTGAGCACacacgaaagtatatggtatgaaggcattccattgcagggtgtgtgctcacatctcttctgtcagcttccacttccaagtgtttcctc 12116
(((((((((..(((.(((.(<<<<<<<<<<<<<<<<<<<<((((....(((.((((.(((....))).)))))))...)))))))))))).))))))))))))))))...)))....))).))))))
actgacagaagagagtgagcac 1
ctgacagaagagagtgagcac 397
ctgacagaagagagtgagca 3
tgacagaagagagtgagc 17
tgacagaagagagtgagca 33
tgacagaagagagtgagcaca 483
TGACAGAAGAGAGTGAGCAC 11145 miRNA
tgacagaagagagtgagcacac 1
gacagaagagagtgagcacac 8
gacagaagagagtgagcac 2
acagaagagagtgagcacaca 1
acagaagagagtgagcac 3
acagaagagagtgagcacac 20
acagaagagagtgagcaca 1
cagaagagagtgagcaca 1
ptc-miR156b
agaatcgagggttttaagggtaagggaggTGACAGAAGAGAGTGAGCACacagggtactttcttgcatgacatccatgcttgaaactttgcgtgctcactctctatctgtcaccccaccaccatctctctctctttctcttcccctttccctgtct 11715
(((....((((....(((((.((((((((<<<<<<<<<<<<<<<<<<<<.((((((...(((..(((((.....)))))..))))))))).))))))))))))).))))))))).....................)))))).))))).)))).)))
tgacagaagagagtgagc 17
tgacagaagagagtgagca 33
tgacagaagagagtgagcaca 483
TGACAGAAGAGAGTGAGCAC 11145 miRNA
tgacagaagagagtgagcacac 1
gacagaagagagtgagcacac 8
gacagaagagagtgagcac 2
acagaagagagtgagcacaca 1
acagaagagagtgagcac 3
acagaagagagtgagcacac 20
acagaagagagtgagcaca 1
cagaagagagtgagcaca 1
ptc-miR156c
ttctggacattagaaacTGACAGAAGAGAGTGAGCACacagaggcatatttgtataaatctataccattgcttttgcgtgctcacttctcattctgtcagcttccagag 12118
(((((((....((...(<<<<<<<<<<<<<<<<<<<<.((((((((.....(((((....)))))...)))))))).)))))))).)))).))))))))))))))))))
aactgacagaagagagtgagcac 2
actgacagaagagagtgagcac 1
ctgacagaagagagtgagcac 397
ctgacagaagagagtgagca 3
tgacagaagagagtgagc 17
tgacagaagagagtgagca 33
tgacagaagagagtgagcaca 483
TGACAGAAGAGAGTGAGCAC 11145 miRNA
tgacagaagagagtgagcacac 1
gacagaagagagtgagcacac 8
gacagaagagagtgagcac 2
acagaagagagtgagcacaca 1
acagaagagagtgagcac 3
acagaagagagtgagcacac 20
acagaagagagtgagcaca 1
cagaagagagtgagcaca 1
ptc-miR156d
gattcgagggttttaagggtaagtgagtTGACAGAAGAGAGTGAGCACacagggtactttcttgcatgacgttcatgcttgaagctttgcgtgcccaccctctatctgtcaccccatcaccatctctccttctcttcccctttccttgcctgtc 12279
(((.((((((....(((((.(((.(((.<<<<<<<<<<<-<<<-<<<<.((((((...(((..(((((.....)))))..))))))))).)))).))).)))).)))))))..................))).))).)))))))))))...)))
ttgacagaagagagtgagcac 560
ttgacagaagagagtgagc 2
ttgacagaagagagtgagca 2
tgacagaagagagtgagc 17
tgacagaagagagtgagca 33
tgacagaagagagtgagcaca 483
TGACAGAAGAGAGTGAGCAC 11145 miRNA
tgacagaagagagtgagcacac 1
gacagaagagagtgagcacac 8
gacagaagagagtgagcac 2
acagaagagagtgagcacaca 1
acagaagagagtgagcac 3
acagaagagagtgagcacac 20
acagaagagagtgagcaca 1
cagaagagagtgagcaca 1
ptc-miR156e
ttccagcttctgggacattagaaatTGACAGAAGAGAGTGAGCACacagaggcatatttgtataaaattataccattgcttttgcgtgctcatttctctttctgtcacttccagagccggaa 12280
((((.(((.((((((..........<<<<<<<<<<<<<<<<<<<<.((((((((.....(((((....)))))...)))))))).))))))).))))).)))))))).))))))))).))))
attgacagaagagagtgagcac 1
ttgacagaagagagtgagcac 560
ttgacagaagagagtgagc 2
ttgacagaagagagtgagca 2
tgacagaagagagtgagc 17
tgacagaagagagtgagca 33
tgacagaagagagtgagcaca 483
TGACAGAAGAGAGTGAGCAC 11145 miRNA
tgacagaagagagtgagcacac 1
gacagaagagagtgagcacac 8
gacagaagagagtgagcac 2
acagaagagagtgagcacaca 1
acagaagagagtgagcac 3
acagaagagagtgagcacac 20
acagaagagagtgagcaca 1
cagaagagagtgagcaca 1
ptc-miR156f
gagggtcacaagagaaagacTGACAGAAGAGAGTGAGCACacacgaaagctaattgtatgaaagcataccattgcagggtgtgtgctcacttctcttctgtcagcttacatttgccagtgtttcctc 12147
(((((.(((.(((..(((.(<<<<<<<<<<<<<<<<<<<<((((....((.(((.(((((....))))).)))))...)))))))))))).))))))))))))))))...)))....)))..)))))
actgacagaagagagtgagcac 1
ctgacagaagagagtgagcac 397
ctgacagaagagagtgagca 3
tgacagaagagagtgagc 17
tgacagaagagagtgagca 33
tgacagaagagagtgagcaca 483
TGACAGAAGAGAGTGAGCAC 11145 miRNA
tgacagaagagagtgagcacac 1
gacagaagagagtgagcacac 8
gacagaagagagtgagcac 2
acagaagagagtgagcacaca 1
acagaagagagtgagcac 3
acagaagagagtgagcacac 20
acagaagagagtgagcaca 1
cagaagagagtgagcaca 1
tgctcacttctcttctgtcagc 31
ptc-miR156g
ttgaattatgtgaggaggcactggtgatgttgTTGACAGAAGATAGAGAGCACagatgatgaaatgcatggagcttaattgcatctcactcctttgtgctctctagtcttctgtcatcaccttcagcccctcactccgtttaa 72946
((((((...((((((.(((...(((((.....-<<<<<<<<<<<<<<<<<<<<(((.(((((.(((((...........))))).))).)).)))))}}}}}}}=}}}}}}}}}}}}})))....)))))))))...))))))
tgttgacagaagatagagagc 4
tgttgacagaagatagagagcac 1
ttgacagaagatagagagcaca 25
ttgacagaagatagagagcacag 1
ttgacagaagatagagagca 207
ttgacagaagatagagag 1
ttgacagaagatagagagc 89
TTGACAGAAGATAGAGAGCAC 71989 miRNA
tgacagaagatagagagcaca 15
tgacagaagatagagagcac 578
gacagaagatagagagcaca 1
gacagaagatagagagcac 26
acagaagatagagagcac 4
acagaagatagagagcacag 2
tgctctctagtcttctgtcatc 1
gctctctagtcttctgtcatc 1
ctctctagtcttctgtcatc 1
ptc-miR156h
gtgaaggaggcactggtgatgctgTTGACAGAAGATAGAGAGCACtgacgatgaaatgcatggagcttaattgcatctcactcctttgtgctctctagtcttctgtcatcaccttcagcccttcac 73150
(((((((..((...(((((.....-<<<<<<<<<<<<<<<<<<<<.((.(((((.(((((...........))))).))).)).)).))}}}}}}}=}}}}}}}}}}}}})))....)))))))))
tgttgacagaagatagagagc 4
tgttgacagaagatagagagcac 1
ttgacagaagatagagagca 207
ttgacagaagatagagagcactg 1
ttgacagaagatagagag 1
ttgacagaagatagagagc 89
TTGACAGAAGATAGAGAGCAC 71989 miRNA
ttgacagaagatagagagcact 242
tgacagaagatagagagcact 5
tgacagaagatagagagcac 578
gacagaagatagagagcac 26
acagaagatagagagcac 4
tgctctctagtcttctgtcatc 1
gctctctagtcttctgtcatc 1
ctctctagtcttctgtcatc 1
ptc-miR156i
gggagttgtgtggagaggaggcacttgtgatgttgTTGACAGAAGATAGAGAGCACagatgatgttttgcagtagactctggatctcactcctttgtgctctctatgcttctgccatcaccttcagccccgacccccagtcccc 72945
(((..(((.(.((...((.(((....((((((...--<-<<<<<<<<<<<<<<<<<(((.((((...(.(((......))).)...)).)).)))))))))))))).))))))))))))).....)))))...))))))..)))
tgttgacagaagatagagagc 4
tgttgacagaagatagagagcac 1
ttgacagaagatagagagcaca 25
ttgacagaagatagagagcacag 1
ttgacagaagatagagagca 207
ttgacagaagatagagag 1
ttgacagaagatagagagc 89
TTGACAGAAGATAGAGAGCAC 71989 miRNA
tgacagaagatagagagcaca 15
tgacagaagatagagagcac 578
gacagaagatagagagcaca 1
gacagaagatagagagcac 26
acagaagatagagagcac 4
acagaagatagagagcacag 2
gctctctatgcttctgccatc 2
ptc-miR156j
gggggagaaggaggcactggtgatgttgTTGACAGAAGATAGAGAGCACagatgatgatatgcaatggactctgcatcccactcctttgtgctctctatgcttctgtcatcactttcagccccgaccccctcctcctcctcctcc 72943
(((((((.((((((....((((..((((-<<<<<<<<<<<<<<<<<<<<(((.((((..(((((........)))))..)).)).)))))))))))))).))))))))).......))))..).)))....)))))).)))))))
tgttgacagaagatagagagc 4
tgttgacagaagatagagagcac 1
ttgacagaagatagagagcaca 25
ttgacagaagatagagagcacag 1
ttgacagaagatagagagca 207
ttgacagaagatagagag 1
ttgacagaagatagagagc 89
TTGACAGAAGATAGAGAGCAC 71989 miRNA
tgacagaagatagagagcaca 15
tgacagaagatagagagcac 578
gacagaagatagagagcaca 1
gacagaagatagagagcac 26
acagaagatagagagcac 4
acagaagatagagagcacag 2
ptc-miR156k
tagggcttgaatgagagggagagaagaagagaagaggtgtgaggttatgcatgcTGACAGAAGAGAGGGAGCACaaccctgtaatagctaaagagagtctttgcttttgttggactgtgctttctcttcttctgtcaccaaccaacacagtatcttctctctgatctgatgtgatccacta 38
(((((.(((.((.(((.((((((((((.........((((..(((......((.<<<<<<<<<<<<<--<<<<<(..((..(((.(((.((((.....))))))).)))..))..))))))..))).)))))))))).))))).))))....))))))))))..))).)).))).)).)))
tgacagaagagagggagcaca 2
TGACAGAAGAGAGGGAGCAC 36 miRNA
ptc-miR160a
agaagaaggtgacatgggttaTGCCTGGCTCCCTGTATGCCAcaagcaaagaccaatcttttgttttagattggctgttgccggtggcgtgcgaggagccaagcatactctctctttctct 92
(((.(((((.((...((((.(<<<-<<<<<<<-<<<<<<<<<(..((((((.(((((((........))))))))).))))..))}}}}}}}}=}}}}}}}=}}}))))))).))))))))
tgcctggctccctgtatgc 1
TGCCTGGCTCCCTGTATGCCA 72 miRNA
gcctggctccctgtatgccac 1
cctggctccctgtatgccaca 1
ctgttgccggtggcgtgcgaggag 1
ttgccggtggcgtgcgaggag 8
ggcgtgcgaggagccaagca 1
gcgtgcgaggagccaagcata 7
ptc-miR160b
accatgcatccatatatattatatgTGCCTGGCTCCCTGTATGCCAtttgcagagcccaacggatcctcgatggcctccgtggatggcgtatgaggagccatgcatattcgcatgtatattatacatggt 81
((((((.....((((((((...(((<<<-<<<<<<<--<<<<<<<<((..(.(((.(((.(((....))).))).))).)..))}}}}}}}}==}}}}}}}=}}})))....))))))))....))))))
tgcctggctccctgtatgc 1
tgcctggctccctgtatgccat 1
TGCCTGGCTCCCTGTATGCCA 72 miRNA
gcctggctccctgtatgccat 1
tggcgtatgaggagccatgca 4
gcgtatgaggagccatgcata 2
ptc-miR160c
ccatcatgcatccatatatattatatgTGCCTGGCTCCCTGTATGCCAtttgcagagcccaccggttcttcgatggcctccgtggatggcgtatgaggagccatgcatattcacatgtatatatccatggttttcacttgcagatgg 82
(((((.((((.((((((((((...(((<<<-<<<<<<<--<<<<<<<<((..(.(((.(((.(((....))).))).))).)..))}}}}}}}}==}}}}}}}=}}})))......)))))))....)))........)))))))))
tgcctggctccctgtatgc 1
tgcctggctccctgtatgccat 1
TGCCTGGCTCCCTGTATGCCA 72 miRNA
gcctggctccctgtatgccat 1
tggcgtatgaggagccatgca 4
gcgtatgaggagccatgcata 2
tatgaggagccatgcatattca 1
ptc-miR160d
gcatcgaagaaggaggtgaaatgggttaTGCCTGGCTCCCTGTATGCCAcagcaaagaccaatctcttctgtcttagattggctgctgccggtggcgtgcgaggagccaagcatactctctcctttctatctctatgt 83
((((.((.((((((((.((...((((.(<<<-<<<<<<<-<<<<<<<<<(.(((.((.(((((((..........)))))))))..)))..))}}}}}}}}=}}}}}}}=}}})))))..)))))))).)))).))))
tgcctggctccctgtatgc 1
TGCCTGGCTCCCTGTATGCCA 72 miRNA
gcctggctccctgtatgccac 1
cctggctccctgtatgccaca 1
ggcgtgcgaggagccaagca 1
gcgtgcgaggagccaagcata 7
ptc-miR160f
ggtcTGCCTGGCTCCCTGAATGCCAtctaggaagcttgtcaaagagtgttggcaacctctctaactggcatgaggggagtcacgcaggcc 6
((((<<<-<<<<<<<<<--<<<<<<..(((..((.(((((((......))))))).))..)))..))))))..))))))))).)))))))
TGCCTGGCTCCCTGAATGCCA 6 miRNA
ptc-miR162a
ggtggttgggaagacactggaggcagcggttcatcgatctcttcctggccaattttttgtttagcacgaaaaacatgaaccgaTCGATAAACCTCTGCATCCAGcgcttcctttattcccc 761
((.((..((((((.(.(((((.((((.((((.(((((((..(((.((.....((((((((.....)))))))))).)))..))>>>>>->>>>->>>>->>>>>.))))))).....))))
tggaggcagcggttcatcga 1
tggaggcagcggttcatcgatc 1
tcgataaacctctgcatcca 3
TCGATAAACCTCTGCATCCAG 748 miRNA
tcgataaacctctgcatccagc 1
gataaacctctgcatccag 7
ptc-miR162b
atgtaaagaagagattgcttttgagtttggttgagaagacactggaggcagcggttcatcgatcttttcctgaagatttttttgttttacacgaacaacacgaaccgaTCGATAAACCTCTGCATCCAGtgcttcccttactccacttttttttcttttcat 767
(((.((((((((((..(.....((((..((....((((.(((((((.((((.((((.(((((((..(((.((.........((((((.....)))))))).)))..))>>>>>->>>>->>>>->>>>>))))))))..))))..)..)))))))))).)))
tggaggcagcggttcatcga 1
tggaggcagcggttcatcgatc 1
tcgataaacctctgcatccagt 7
tcgataaacctctgcatcca 3
TCGATAAACCTCTGCATCCAG 748 miRNA
gataaacctctgcatccag 7
ptc-miR164a
gggcgagcggttccttgcTGGAGAAGCAGGGCACGTGCAaaatcctgatgaagtgcttacactttgcacgcgctcttcttctccaacacgggctcctcacct 4629
(((.(((.(((.((.((.<<<<<<<<-<<<<<-<<<<<<(...........((((....)))))))}}}}=}}}}}=}}}}}}}}=}).))))).))).)))
tggagaagcagggcacgtgcaa 1
TGGAGAAGCAGGGCACGTGCA 4599 miRNA
tggagaagcagggcacgtgc 11
tggagaagcagggcacgtg 6
tggagaagcagggcacgtgcaaa 5
tggagaagcagggcacgt 1
ggagaagcagggcacgtgca 1
gagaagcagggcacgtgca 1
cacgcgctcttcttctccaac 4
ptc-miR164d
gccaaccaagggaatggaattctgatgggtgggtggctcacgcTGGAGAAGCAGGGCACGTGCAaaatccttctcggcttccagatgctgatgaagcactctttgcacgtgctcccctcctccaacatgagttcctcacccctgtctctcttcagtctccattgctgaaagc 4625
((.......((.((((((...((((.(((((((..(((((.(.<<<<<-<<--<<<<<<<<<<<((...(((((((((........))))).)))).....)))))))))))))..)).))))).).)))))..)))))))..........))))..)))))).))....))
tggagaagcagggcacgtgcaa 1
TGGAGAAGCAGGGCACGTGCA 4599 miRNA
tggagaagcagggcacgtgc 11
tggagaagcagggcacgtg 6
tggagaagcagggcacgtgcaaa 5
tggagaagcagggcacgt 1
ggagaagcagggcacgtgca 1
gagaagcagggcacgtgca 1
ptc-miR164e
aggtgtgtgtgagcaagaTGGAGAAGCAGGGCACGTGCAttactaactcatgcacacagagtgagagagacatttcttgctggagttatgactcttacctactatagattgtgttggcttcagcgagttagttcttcatgtgcctgtcttccccatcatgatcactaccacacct 4669
(((((((.((((.((.((<<<-<<<<--<<<<<<<<<--..((((((((.............((((((....))))))((((((((((..(((((..........)))..))..))))))))))))))))))...=}}}}}}}}}==}}}}=}}}}).)).))))...)))))))
gcaagatggagaagcagggcac 4
gatggagaagcagggcacgtgca 1
atggagaagcagggcacgtgc 6
TGGAGAAGCAGGGCACGTGCA 4599 miRNA
tggagaagcagggcacgtgc 11
tggagaagcagggcacgtg 6
tggagaagcagggcacgtgcatt 8
tggagaagcagggcacgt 1
tggagaagcagggcacgtgcat 24
ggagaagcagggcacgtgca 1
gagaagcagggcacgtgca 1
agcagggcacgtgcattactaact 1
cagggcacgtgcattactaa 1
ttactaactcatgcacacaga 1
tcatgtgcctgtcttccccat 1
catgtgcctgtcttccccatc 2
atgtgcctgtcttccccatca 1
ptc-miR164f
tcgggagagctggagagggtgagccatgcTGGAGAAGCAGGGCACATGCTaaatctatcagcttgaaagtctgatagttttgcatgtgctctatctctccagcttggaccctccctcttatga 11
(((.((((...((.((((((...(((.((<<<<<<-<-<<<<<<<<<<<-(((.(((((((((....)).))))))).)))))))))))))).).)))))))).))))))))))))))).)))
tggagaagcagggcacatgc 1
TGGAGAAGCAGGGCACATGCT 10 miRNA
ptc-miR166a
gaaatggaagctatttcttttgaggggaatgttgtctggctcgaggtcactaatgggatctatgattttatctcaattgattgattttcttttaaattctagtaaattgaattgagagatatcatgatcaacttatatttaatgatgTCGGACCAGGCTTCATTCCCCccaattgtttcttcctttc 2947
((((.(((((......(..(((.({{{{{{{=={{{{{{=={{{=((((..((((.((((.(((((....(((((((...(..((((.((..........)).))))..))))))))...)))))))))......))))...)))).>>>-->>>>>>-->>>>>>>>.)))..)...)))))))))
gggaatgttgtctggctcgag 1
ggaatgttgtctggctcgagg 9
ggaatgttgtctggctcgag 1
atgtcggaccaggcttcatt 2
tgtcggaccaggcttcattcc 1
gtcggaccaggcttcattccc 1
tcggaccaggcttcattcc 27
tcggaccaggcttcattcccccc 1
tcggaccaggcttcattccccc 1
tcggaccaggcttcattccc 85
TCGGACCAGGCTTCATTCCCC 2789 miRNA
tcggaccaggcttcattc 7
cggaccaggcttcattccccc 1
cggaccaggcttcattcccc 8
ggaccaggcttcattcccc 13
ptc-miR166b
tctttctcctctttcgcatgtattaactgttgaggggattgctgtctggttcgatgtcattcatgtgaagctttaacattaatgtagtattgagtgattTCGGACCAGGCTTCATTCCCCccaactatatttgtttagcattcggagggtgtaataaga 3180
((((...(.(((((((.((((...(((.((((.(((((.((..(((((((((((.((((((((.(((..((.(((....))).))..))))))))))).>>>>>>>>>>>-->>->>>>>.)))).......)))..)))).))))))).)....))))
atttcggaccaggcttcattcccc 4
tttcggaccaggcttcattcc 7
ttcggaccaggcttcattc 1
ttcggaccaggcttcattcc 2
ttcggaccaggcttcattccc 139
ttcggaccaggcttcattcccc 95
tcggaccaggcttcattcc 27
tcggaccaggcttcattcccccc 1
tcggaccaggcttcattccccc 1
tcggaccaggcttcattccc 85
TCGGACCAGGCTTCATTCCCC 2789 miRNA
tcggaccaggcttcattc 7
cggaccaggcttcattccccc 1
cggaccaggcttcattcccc 8
ggaccaggcttcattcccc 13
ptc-miR166c
gggagcatctttttttgaggggaatgttgtctggctcgaggactctttcttgatcagtctgatcaagtgttctatctttagatctaatatcttagatcatgtgttagggtcgTCGGACCAGGCTTCATTCCCCccaattattgcttcc 2944
(((((((....(..(((.({{{{{{{=={{{{{{=={{{=((((((..(((((((.....))))))).............(((((((....))))))).......)))))).>>>-->>>>>>-->>>>>>>>.)))..).)))))))
gggaatgttgtctggctcgag 1
ggaatgttgtctggctcgagg 9
ggaatgttgtctggctcgag 1
gtcggaccaggcttcattccc 1
tcggaccaggcttcattcc 27
tcggaccaggcttcattcccccc 1
tcggaccaggcttcattccccc 1
tcggaccaggcttcattccc 85
TCGGACCAGGCTTCATTCCCC 2789 miRNA
tcggaccaggcttcattc 7
cggaccaggcttcattccccc 1
cggaccaggcttcattcccc 8
ggaccaggcttcattcccc 13
ptc-miR166e
cctcaccccatctctccctctcgcgtattaactgttgaggggattgtcgtctggttcgatgtcattcatgagaagctcaaacataaacgtaatattgaatgattTCGGACCAGGCTTCATTCCCCccaacaatgtttgattagcgttcacagaatggattgagg 3184
(((((..((((.(((......(((.....((((((((.({{{{={{=={{{{{{{{{{{=((((((((.(((...)))..((......)).....)))))))).>>>>>>>>>>>-->>->>>>>.)))))..)))......))).....)))))))..)))))
gttgaggggattgtcgtctgg 1
gggattgtcgtctggttcgat 1
gattgtcgtctggttcgatgt 1
ttgaatgatttcggaccaggct 1
atttcggaccaggcttcattcccc 4
tttcggaccaggcttcattcc 7
ttcggaccaggcttcattc 1
ttcggaccaggcttcattcc 2
ttcggaccaggcttcattccc 139
ttcggaccaggcttcattcccc 95
tcggaccaggcttcattcc 27
tcggaccaggcttcattcccccc 1
tcggaccaggcttcattccccc 1
tcggaccaggcttcattccc 85
TCGGACCAGGCTTCATTCCCC 2789 miRNA
tcggaccaggcttcattc 7
cggaccaggcttcattccccc 1
cggaccaggcttcattcccc 8
ggaccaggcttcattcccc 13
ptc-miR166h
tgattgctacacagttgaggggaatgctgtctgattcgagaccattcactttaagcacacattcatctttcgaatgaTCTCGGACCAGGCTTCATTCCccccaactcaaaatca 6572
(((((.......(((((.(({{{{{{=={{{{{={{{{{{{.(((((........................))))).>>>>>>>->>>>>-->>>>>>)).)))))...)))))
ggaatgctgtctgattcgaga 1
atctcggaccaggcttcattc 3
atctcggaccaggcttcattcc 3
atctcggaccaggcttcattcccc 20
tctcggaccaggcttcatt 11
tctcggaccaggcttcat 13
tctcggaccaggcttcattccc 1
TCTCGGACCAGGCTTCATTCC 3545 miRNA
tctcggaccaggcttcattc 37
ctcggaccaggcttcattcccc 1
ctcggaccaggcttcattccc 4
ctcggaccaggcttcattcc 1
tcggaccaggcttcattcc 27
tcggaccaggcttcattcccccc 1
tcggaccaggcttcattccccc 1
tcggaccaggcttcattccc 85
tcggaccaggcttcattcccc 2789
tcggaccaggcttcattc 7
cggaccaggcttcattccccc 1
cggaccaggcttcattcccc 8
ggaccaggcttcattcccc 13
ptc-miR166i
ggaagcttgtcttttgaggggaatgttgtttggttcaaggcctggccaccccatgtcttggaatttaaaatatcatgtccTCGGACCAGGCTTCATTCCCCtcaattactgcttcc 2940
((((((..((...(((((({{{{{{=={{{{{{{{{={{{(.(((.....))).)))).(((...............)))-->>>>>>>>>-->>>>>>>>))))..)).))))))
ggaatgttgtttggttcaagg 2
cctcggaccaggcttcattcc 1
ctcggaccaggcttcattcccc 1
ctcggaccaggcttcattccc 4
ctcggaccaggcttcattcc 1
tcggaccaggcttcattcc 27
tcggaccaggcttcattccc 85
tcggaccaggcttcattcccct 1
TCGGACCAGGCTTCATTCCCC 2789 miRNA
tcggaccaggcttcattc 7
cggaccaggcttcattcccct 1
cggaccaggcttcattcccc 8
ggaccaggcttcattcccc 13
ptc-miR166j
ggtagcttcttttttgaggggaatgttgtctggctcgaggactttttgttcatcaatctaatcgaactttctacctgtagatctagtatcttatttaagattgatcacgtattagggttgTCGGACCAGGCTTCATTCCCCccaatcattgcttcc 2945
((.(((.......(((.({{{{{{{=={{{{{{=={{{=((((((.(((..((((((((((..(((((.((((....))))...))).))....)).)))))))).)))....)))))).>>>-->>>>>>-->>>>>>>>.))).....))).))
gggaatgttgtctggctcgag 1
ggaatgttgtctggctcgagg 9
ggaatgttgtctggctcgag 1
tgtcggaccaggcttcattcc 1
gtcggaccaggcttcattccc 1
tcggaccaggcttcattcc 27
tcggaccaggcttcattcccccc 1
tcggaccaggcttcattccccc 1
tcggaccaggcttcattccc 85
TCGGACCAGGCTTCATTCCCC 2789 miRNA
tcggaccaggcttcattc 7
cggaccaggcttcattccccc 1
cggaccaggcttcattcccc 8
ggaccaggcttcattcccc 13
ptc-miR166k
ggtagcttcttttttgaggggaatgttgtctggctcgaggactttttgttcatcaatctaatcgaactttctacctgtagatctagtatcttatttaagattgatcacgtattagggttgTCGGACCAGGCTTCATTCCCCccaatcattgcttcc 2945
((.(((.......(((.({{{{{{{=={{{{{{=={{{=((((((.(((..((((((((((..(((((.((((....))))...))).))....)).)))))))).)))....)))))).>>>-->>>>>>-->>>>>>>>.))).....))).))
gggaatgttgtctggctcgag 1
ggaatgttgtctggctcgagg 9
ggaatgttgtctggctcgag 1
tgtcggaccaggcttcattcc 1
gtcggaccaggcttcattccc 1
tcggaccaggcttcattcc 27
tcggaccaggcttcattcccccc 1
tcggaccaggcttcattccccc 1
tcggaccaggcttcattccc 85
TCGGACCAGGCTTCATTCCCC 2789 miRNA
tcggaccaggcttcattc 7
cggaccaggcttcattccccc 1
cggaccaggcttcattcccc 8
ggaccaggcttcattcccc 13
ptc-miR166l
gctagctaggaagcttaacttttgtggtgaatgttgtctggttcaaggcatggccaccacatctcttggtgaatatatgtccTCGGACCAGGCTTCATTCCCCtcaattaatgcttccatacatgc 2943
((......((((((((((...({{={{={{{{{=={{{{{{{{(.(((((((..(((((.......)))))....)))).))>->>>>>>>>>-->>>>>->>.))))))).))))))......))
tgtggtgaatgttgtctggtt 2
tgaatgttgtctggttcaag 1
tgaatgttgtctggttcaagg 2
cctcggaccaggcttcattcc 1
ctcggaccaggcttcattcccc 1
ctcggaccaggcttcattccc 4
ctcggaccaggcttcattcc 1
tcggaccaggcttcattcc 27
tcggaccaggcttcattccc 85
tcggaccaggcttcattcccct 1
TCGGACCAGGCTTCATTCCCC 2789 miRNA
tcggaccaggcttcattc 7
cggaccaggcttcattcccct 1
cggaccaggcttcattcccc 8
ggaccaggcttcattcccc 13
ptc-miR166m
aagggcgtgttgttttaggaaagtgaggatgtgggggaatgtcgtctgactcgagacaacaggtaaactgaaggaatggccggagtttaagagttcTCTCGGACCAGGCTTCATTCCcctcatccacaccttctcctcctcgacctt 6552
((((.((.(..(.....((((.(((.(((((.(((((((((..(((((..((((((.(((...((((((...((.....))..))))))...))).>>>>>>-->>>>>-->>>>>>)))))))).))).)))).)..).)).))))
gaggatgtgggggaatgtcgtc 1
aggatgtgggggaatgtcgtctgac 1
gggaatgtcgtctgactcgaga 1
tctctcggaccaggcttcattcc 1
ctctcggaccaggcttcattcc 3
tctcggaccaggcttcatt 11
tctcggaccaggcttcat 13
tctcggaccaggcttcattcccctc 1
tctcggaccaggcttcattccc 1
TCTCGGACCAGGCTTCATTCC 3545 miRNA
tctcggaccaggcttcattc 37
ctcggaccaggcttcattcccc 1
ctcggaccaggcttcattccc 4
ctcggaccaggcttcattcc 1
tcggaccaggcttcattcc 27
tcggaccaggcttcattccc 85
tcggaccaggcttcattcccct 1
tcggaccaggcttcattcccc 2789
tcggaccaggcttcattc 7
cggaccaggcttcattcccct 1
cggaccaggcttcattcccc 8
ggaccaggcttcattcccc 13
ptc-miR166q
gttgagaggaatgttgtctggctcgaggtcattgaggccatgattatacagacatggcattacctgatgacagccgagaaaattcaaagtctgtgtgtatcttgtacctcgatgatTCTCGGACCAGGCTTCATTCCttccaac 3666
((((..({{{{{{=={{{{{{=={{{{{(((((((((.((.((((((((((((..(((..............)))..((....))...))))))))).))).))..))))))))).>>>>>-->>>>>>-->>>>>>)..))))
ggaatgttgtctggctcgagg 9
ggaatgttgtctggctcgag 1
tctcggaccaggcttcatt 11
tctcggaccaggcttcat 13
TCTCGGACCAGGCTTCATTCC 3545 miRNA
tctcggaccaggcttcattcct 7
tctcggaccaggcttcattc 37
ctcggaccaggcttcattcct 1
ctcggaccaggcttcattcc 1
tcggaccaggcttcattcc 27
tcggaccaggcttcattcct 3
tcggaccaggcttcattcctt 4
tcggaccaggcttcattc 7
ptc-miR167a
tcgtgcaccactagcagtTGAAGCTGCCAGCATGATCTAacttccttgcttctttatcaaggatggatttagatcatgtggtggtttcacctgttgatggcaccacgg 43
(((((..(((.((((((.<<<<<<--<<<-<<<<<<<<<(((((((((.........)))))).))..)))))))))))))..)))))).)))))).)))...)))))
tgaagctgccagcatgatc 1
tgaagctgccagcatgatct 1
TGAAGCTGCCAGCATGATCTA 40 miRNA
tgaagctgccagcatgatctaa 1
ptc-miR167b
gttcactagggaaaaagTGAAGCTGCCAGCATGATCTAtctttggttagagaaagaaaggactaaccctagctaggtcatgctgtgacagcctcactccttcctatttggggac 43
((((.((((((((..((<<<-<<<<<<<<<<<<<<<<<.((..((((((............))))))..)).)))))))))))).).)))).)))))..)))))...)))))))
aagtgaagctgccagcatgat 1
tgaagctgccagcatgatc 1
tgaagctgccagcatgatct 1
TGAAGCTGCCAGCATGATCTA 40 miRNA
ptc-miR167c
gttgatcatctctcgtgcaccactagcagtTGAAGCTGCCAGCATGATCTAaattaacctccttctttatcaaggatggattagatcatgtggtagtttcacctgctgatggcatcacgaaaaaaccctagc 45
((((........(((((..(((.((((((.<<<<<<<<<<<-<<<<<<<<<(.....(((((((.......))))).)).))))))))))))))))))))).)))))).)))...)))))........))))
tgaagctgccagcatgatctaaa 2
tgaagctgccagcatgatc 1
tgaagctgccagcatgatct 1
TGAAGCTGCCAGCATGATCTA 40 miRNA
tgaagctgccagcatgatctaa 1
ptc-miR167d
gtggttaaaagaagttcacaagggaaaaggTGAAGCTGCCAGCATGATCTAtctttggttagagaaggatagaagcgaaagaactaaccctagctaggtcatgctctgacagcctcactccttcctatttggggacccat 42
((((.........((((.((((((((..((<<<-<<<<<-<<<<<<<<<<<.((..((((((.............(....)..))))))..)).)))))))))))..).)))).)))))..)))))..))).))))))))
tgaagctgccagcatgatc 1
tgaagctgccagcatgatct 1
TGAAGCTGCCAGCATGATCTA 40 miRNA
ptc-miR167e
gagcggatagacctaatcatgcaccactagtagtTGAAGCTGCCAGCATGATCTGAactttccttaattttcctatacgggaaagactagatcatgtggtagtttcatctattgatggtagcatgggaaaccctaatcagctt 93
((((.(((((......((((((((((.((((((.<<<<<<<<<<<-<<<<<<<<<-.(((((((..............))))))).=}}}}}}}}}}}}}}}}}}}}.)))))).)))).))))))......)).))).))))
tgaagctgccagcatgatc 1
tgaagctgccagcatgatctgaac 6
tgaagctgccagcatgatct 1
tgaagctgccagcatgatctgaa 5
TGAAGCTGCCAGCATGATCTGA 43 miRNA
tgaagctgccagcatgatctg 35
aagctgccagcatgatctgaac 1
ctagatcatgtggtagtttca 1
ptc-miR167f
tcgtgcacctctatcagtTGAAGCTGCCAGCATGATCTTagccttcctcctttgttgaggaaagaaacagatcatgtggcagtttcacctgttgttggtatcacga 12
(((((.(((..((.(((.<<<<<<<<<<<-<<<<<<<<-..(.((((((.......)))))).)....))))))))))))))))))).))).))..)))..)))))
TGAAGCTGCCAGCATGATCTT 8 miRNA
tgaagctgccagcatgatc 1
tgaagctgccagcatgatct 1
tgaagctgccagcatgatctta 2
ptc-miR167g
tcgtgcaccactatcagtTGAAGCTGCCAGCATGATCTTaacctccctcctttgtcgaggaaagaacagatcatgtggcagtttcacctgaagttggtatcacga 12
(((((.((((((.((((.<<<<<<<<<<<-<<<<<<<<-......((((.......)))).......))))))))))))))))))).)))))).))))..)))))
TGAAGCTGCCAGCATGATCTT 8 miRNA
tgaagctgccagcatgatc 1
tgaagctgccagcatgatct 1
tgaagctgccagcatgatctta 2
ptc-miR168a
ttaccggcggtctctgatTCGCTTGGTGCAGGTCGGGAActgattcggcgatttgattgccagatggctcgacatgactggttgttgtggaaaaagaaaaggaaggaaacaggaaaaaaaacaaagaatagcgaattggatcccgccttgcatcaactgaatcggaggccgcggtga 2336
((((((.(((((((((((<<<-<<<<<<<<<<-<<<<<-(..(((((.(..((((...(((....)))....((..((.....))..))...............(....)...........)))).....))))))==}=}}}}}=}}}}}}}}}}=))))))))))))))))))))
tcgcttggtgcaggtcgggaac 2
TCGCTTGGTGCAGGTCGGGAA 2260 miRNA
tcgcttggtgcaggtcgggaactg 2
tcgcttggtgcaggtcggga 3
cgcttggtgcaggtcgggaa 6
gcttggtgcaggtcgggaa 8
cttggtgcaggtcgggaactg 2
ttggtgcaggtcgggaactgatt 1
tggtgcaggtcgggaact 1
ttggatcccgccttgcatcaa 1
tggatcccgccttgcatcaac 6
gatcccgccttgcatcaactgaa 1
atcccgccttgcatcaactgaat 2
tcccgccttgcatcaactgaa 1
tcccgccttgcatcaactgaat 1
cccgccttgcatcaactgaat 36
cgccttgcatcaactgaatcgg 2
ccttgcatcaactgaatcggag 1
ptc-miR168b
ttaccggcggtctctaatTCGCTTGGTGCAGGTCGGGAActgattcggcgatttgattgccagatggctaaacacgattggctgtgaggcaaattataaaaagaaagagaattggatcccgccttgcatcaactgaatcggagaccgcggtga 2336
((((((.(((((((..((<<<-<<<<<<<<<<-<<<<<-(..((((..(....((((((((..((((((((......))))))))..))).)))))......).....))))==}=}}}}}=}}}}}}}}}}=)))))..)))))))))))))
tcgcttggtgcaggtcgggaac 2
TCGCTTGGTGCAGGTCGGGAA 2260 miRNA
tcgcttggtgcaggtcgggaactg 2
tcgcttggtgcaggtcggga 3
cgcttggtgcaggtcgggaa 6
gcttggtgcaggtcgggaa 8
cttggtgcaggtcgggaactg 2
ttggtgcaggtcgggaactgatt 1
tggtgcaggtcgggaact 1
ttggatcccgccttgcatcaa 1
tggatcccgccttgcatcaac 6
gatcccgccttgcatcaactgaa 1
atcccgccttgcatcaactgaat 2
tcccgccttgcatcaactgaa 1
tcccgccttgcatcaactgaat 1
cccgccttgcatcaactgaat 36
cgccttgcatcaactgaatcgg 2
ccttgcatcaactgaatcggag 1
ptc-miR169a
gcacaaagtggtatgCAGCCAAGGATGACTTGCCGActtaactgatctgtataaattaatgcatgtgtagtcaaaattactactactatatattaatctgatctgtgaccacaaattaactaactactagctagtaattagttggcaagttgtccatggctacatgctgctttttgc 6
(((.((((..(((((-<<<<<-<<<--<<<<<<<<<((..((((....(((...(((((((.(((((((((.......))))).)).)).))))))).((((.(((....))).))))......)))....))))....)))))))))))..))).))))).)))))..)))).)))
CAGCCAAGGATGACTTGCCGA 5 miRNA
agccaaggatgacttgccga 1
ptc-miR169aa
tcttgagtgtcttccatgaaaacataaagagtagagaTCGAGCCAAGAATGACTTGTCGgcaggctagcaattgctacgtatagagcaatatgtatgctagaatgagtattccgccaggtcgttcttggctcaactttgctcttcgttttctcatgcgagcctctcaaga 193
(((((((.(.(((.(((((.((.(..((((((((((.--<<<<<<<<<<<<<<<<<-<<(((..((((((((((((.(.....))))))).....))))))..))......))).)))))))))))))))))..))))))))))..).)).))))).))).).)))))))
agagtagagatcgagccaag 1
atcgagccaagaatgacttgt 6
TCGAGCCAAGAATGACTTGTCG 59 miRNA
tcgagccaagaatgacttgtcgg 4
tcgagccaagaatgacttgtcggc 14
tcgagccaagaatgacttg 5
tcgagccaagaatgacttgtcggca 1
cgagccaagaatgacttgtcg 1
cgagccaagaatgacttgtcggc 2
gagccaagaatgacttgtcggc 1
agccaagaatgacttgtcggca 24
gccaagaatgacttgtcggca 51
ccaagaatgacttgtcggca 1
ccaggtcgttcttggctcaac 21
ccaggtcgttcttggctcaa 1
ccaggtcgttcttggctcaact 1
ptc-miR169c
gccttgcatggaggctcataaagtttgatgCAGCCAAGGATGACTTGCCGAcgactcaatttttgcttccatatggtagaagagatgaataggttggcaggttttccttggctacattttcctttctgctcctcctgctaggt 6
((((.(((.(((((..((.((((...((((-<<<<<<<<<-<<<<<<<<<<(.(.(((.(((((.((.((....)).))))))).))).)..))))))))))).))))))))).))))...)))).))..)))))))).))))
CAGCCAAGGATGACTTGCCGA 5 miRNA
agccaaggatgacttgccga 1
ptc-miR169d
ggtctaggagttttgcatgaagaggtagagagtcgaatgCAGCCAAGGATGACTTGCCGGcatttcctcctaagtagcgagcccggcaaggcttctatttggcacgcccggccggcgggttgtccttggctatatttggttcccttcttctcatgtgaaactccaggcc 13
(((((.(((((((..(((((.((((.((.((..((((((-<<<<<<<<<--<<<<<<<<<(........((((((((.(((((......)))))))))))))........))))))))))..))))))))).))))))..)).)).)))))))))..))))))))))))
cagccaaggatgacttgccggc 2
CAGCCAAGGATGACTTGCCGG 11 miRNA
ptc-miR169g
ggtgtaggggttttgcatgaagaggtagagagtagaatgCAGCCAAGGATGACTTGCCGGcatttcctcctaggtagctagcaagccttctatttggcatgcctgtccggcaggttgtccttggctaaattttgttctcttcttctcatgtgagactccaggcc 13
(((.(.(((((((..(((((.((((.((((((((((((.-<<<<<<<<<--<<<<<<<<<((...((.....))......(((.(((........))).))).)).)))))))))..)))))))))..)))))))))))).)))))))))..)))))))).)))
cagccaaggatgacttgccggc 2
CAGCCAAGGATGACTTGCCGG 11 miRNA
ptc-miR169i
gaggaagagaggcctagcatgaaggtaaagagtcttgtttggTAGCCAAGGATGACTTGCCTGctccattgtaggaggtttccgaaaaaatgcagacatgtataatttcgaaacccctgtttcgtttcaggcagtctccttggctaacttgactggctctttcctgccatgctatgcccttctcttcttc 12
(((((((((((((.(((((((.(((.((((((((..(((.((<<<<<<<<<<-<<<<-<<<<<........((((.((((((.((((..(((((....)))))..))))))))))))))........))}}}}}}}}}}}}}}}}=}}}.))).)))))))))))..))))))).)))..))))))))))
TAGCCAAGGATGACTTGCCTG 11 miRNA
ggcagtctccttggctaact 1
ptc-miR169n
atcttgcatgaagtgatagagagtggattTGAGCCAAGGATGACTTGCCGcagatgcatggtccttgctgctgatcacataccaaggggggttttgggtggcaagcatccttggttctccttcgctctgtatttcctcatgcgagat 149
(((((((((((.(.((((.((((((((..-<<<<<<<<<<<<-<<<<<<<(.((.((....((((((.((.((....)))).))))))..)).))..))))))))))))))))))))...)))))))).)))).).)))))))))))
gtggatttgagccaaggatga 1
tgagccaaggatgacttgccgc 13
TGAGCCAAGGATGACTTGCCG 107 miRNA
tgcatggtccttgctgctgat 1
gcaagcatccttggttctcct 5
gcaagcatccttggttctcc 14
gcaagcatccttggttctc 8
ptc-miR169q
gagacctaacatgaaaataagagtcttgttagtTAGCCAAGGACGACTTGCCTgttcctagcaatttgggatttgccctggactaagaggcaggaccctcattccgggtttcaggcagtctccttggctaggttgacaggctcttctttgtcatgccaggcctt 7
(((.(((..((((((((.((((((((.((((.(<<<<<<<<<<-<<<<-<<<<(..((..(.(((..(((.((((((((......)).)))))).)))..))))..))...)))))))))))))))))))).).))))))))))).))).)))))..))).)))
TAGCCAAGGACGACTTGCCT 6 miRNA
tagccaaggacgacttgcctg 1
ptc-miR169u
ggaagagaggtcttgtatgaagatgaagaggtagagagtttggTAGCCAAGGACGACTAGCCTAtttcctccattgggttctcaaaagaatgaaatgtcgttcagagctcactggtagggttcataggcagtctcctttggctatcctaactggctctcatttttcatgctagacctacatctcttct 708
(((((((((((((.((((((((((((.(((.(((..((...((<<<<<<<<<<-<<<<-<<<<<(.(((((((.((((((((.....((((((....)))))))))))))).))).))))...}}}}}}}}}}}}}=}}}}}}}))))..))).)))))).))))))))).)))))....))))))))
tagccaaggacgactagcc 3
tagccaaggacgactagcctatt 4
tagccaaggacgactagcct 5
tagccaaggacgactagcctat 1
TAGCCAAGGACGACTAGCCTA 689 miRNA
agccaaggacgactagccta 1
cagagctcactggtagggttc 1
ctggtagggttcataggcagt 1
ataggcagtctcctttggcta 1
taggcagtctcctttggctatc 2
ptc-miR171b
gtcaacataattatatataacgagatattggtgcggttcaatcagatagtaatgctccataagcatagagctctattgttTGATTGAGCCGTGCCAATATCacgtatatgttgc 13
(.(((((((..........(((.((((((((..((((((((((((((((((..((((.((....)).))))..)))))))>>>>>>>>>>>-->>>>>>>>.))).))))))))
TGATTGAGCCGTGCCAATATC 8 miRNA
ttgagccgtgccaatatcac 1
ttgagccgtgccaatatcacg 4
ptc-miR171c
gctggatgctaaggaggcaaaagaaagcgatgttggtgaggttcaatccgaagacggatttacacgtgaaagtaattgtaaaatacgatctcagaTTGAGCCGCGCCAATATCACTttctcagggttatttgctttcccagc 119
(((((.......(((((((((((((((={{{{{{{{{{={{{{{{{{{.((.((((..((((((.((.......))))))))...)).)))).))>>>>>>>->>>>>>>>>>->>))))........))))))))))))))
cgatgttggtgaggttcaatc 13
cgatgttggtgaggttcaa 1
TTGAGCCGCGCCAATATCACT 59 miRNA
ttgagccgcgccaatatc 1
ttgagccgcgccaatatcactt 35
ttgagccgcgccaatatca 2
ttgagccgcgccaatatcacttt 1
ttgagccgcgccaatatcac 7
ptc-miR171d
gaaagcgatgttggtgaggttcaatccgaagacagatttacacgagtgaaagtaaaatccgatctcagaTTGAGCCGCGCCAATATCACTttt 119
(((((={{{{{{{{{{={{{{{{{{{.((.(((.(((((..((........)).))))).).)))).))>>>>>>>->>>>>>>>>>->>)))
cgatgttggtgaggttcaatc 13
cgatgttggtgaggttcaa 1
TTGAGCCGCGCCAATATCACT 59 miRNA
ttgagccgcgccaatatc 1
ttgagccgcgccaatatcactt 35
ttgagccgcgccaatatca 2
ttgagccgcgccaatatcacttt 1
ttgagccgcgccaatatcac 7
ptc-miR171e
aatttgatgttggcagagctcaatcaaatcaaagcactcaatggttgggttctttcatcTGATTGAGCCGTGCCAATATCgcatt 8
(((.(((((((((((..(((((((((.((.((((.(((((.....))))).)))).)).>>>>>>>>>-->>>>>>>>>>).)))
TGATTGAGCCGTGCCAATATC 8 miRNA
ptc-miR171f
gtgcttgaaagtgtcattgcgatgttggcccggttcactcagagaaaagacaccattttttttcaagaagatcatcaaagcttgaaagaataatggtggtcggtcgtctcTGATTGAGCCGTGCCAATATCttagtgctctttcatttat 8
(((..((((((.(.(((((.(((((((((.(((((((.(((((((...(((((((((((((((((((..(.....)....)))))))))).)))))).))).....))))>>>->>>>>>>->>>>>>>>>.)))))).))))))..)))
TGATTGAGCCGTGCCAATATC 8 miRNA
ptc-miR171l
ggagaagtagacacggtgtgatattggtccggctcatcttctgtgcataagcatctgaagttcttcactcatgaagaCGAGCCGAATCAATATCACTCttgtatgcttcttc 219
(((((((((.(((.((={{{{{{{{{{{={{{{{{==((((.((((....))))..)))).((((((....))))))->>>>>>->>>>>>>>>>>->)))).)))))))))
tgtgatattggtccggctcatc 39
tgtgatattggtccggctca 1
tgtgatattggtccggctcatct 1
tgtgatattggtccggctcat 2
tgatattggtccggctcat 1
tgatattggtccggctcatct 1
tgatattggtccggctcatc 6
acgagccgaatcaatatcactc 1
CGAGCCGAATCAATATCACTC 164 miRNA
cgagccgaatcaatatca 1
gagccgaatcaatatcactc 2
ptc-miR171m
ggagaagcagacatggcgtggtattgatccggctcatcttctgtatttgcatcagaagttcttcgctgaagaCGAGCCGAATCAATATCACTCttgtacgcttcattc 188
((((((((..(((.((={{{{{{{{{{{={{{{{{==((((((.........)))))).(((((...)))))->>>>>>->>>>>>>>>>>->))))..))))).)))
cgtggtattgatccggctcat 2
cgtggtattgatccggctcatc 15
cgtggtattgatccggctcatctt 1
cgtggtattgatccggctcatct 1
cgtggtattgatccggctca 1
acgagccgaatcaatatcactc 1
CGAGCCGAATCAATATCACTC 164 miRNA
cgagccgaatcaatatca 1
gagccgaatcaatatcactc 2
ptc-miR171n
ttggagaagcagacatggcgtggtattgatccggctcttcttctgtatttgcatcagaagtttttcgctgaagaCGAGCCGAATCAATATCACTCttgtacgcttcattctctaa 179
((((((((((..(((.((.{{{{{{{{{{{={{{{{{={{(((.((....((.......)).....)).)))))->>>>>>->>>>>>>>>>>->))))..)))....)))))))
cgtggtattgatccggctct 1
cgtggtattgatccggctcttc 9
gtggtattgatccggctcttc 1
acgagccgaatcaatatcactc 1
CGAGCCGAATCAATATCACTC 164 miRNA
cgagccgaatcaatatca 1
gagccgaatcaatatcactc 2
ptc-miR172b
tcgttgtttgcgggtggagcatcatcaagattcacatgcaaatgcacggccggtgatgttaagagttaaatctttctttgtttctgttcatctgccaaagttctttggaagtgAGAATCTTGATGATGCTGCATcggcaataaacga 2767
(((((..((({={{{{={{{{{{{{{{{{{{((.(((.((((.((..(((.(((((.....((((.((((......)))).))))..))))).)))...))..))))...)))->>>>>>>>>>>>>>>>->>>).))))..)))))
tttgcgggtggagcatcatca 2
tgcgggtggagcatcatcaag 1
cgggtggagcatcatcaagat 1
ggagcatcatcaagattcacat 1
ggagcatcatcaagattcac 3
ggagcatcatcaagattcaca 6
gagcatcatcaagattcacat 1
agaatcttgatgatgctgc 1
AGAATCTTGATGATGCTGCAT 2723 miRNA
agaatcttgatgatgctgca 23
gaatcttgatgatgctgcat 1
aatcttgatgatgctgcat 1
cttgatgatgctgcatcggca 3
ptc-miR172c
agtcattgtttgcaggtgcagcatcatcaagattcacattcaaacagatgtacggcagctagctagctagatagatagacagcaatgtatttctttgaaggtgAGAATCTTGATGATGCTGCATcagccataaatgact 2749
(((((((....((.(((((((((((((((((((((((.(((((..(((.(((((...(((..(((.((....)).)))..)))..))))).)))))))).)))>-->>>>>>>>>>>>>>>>>>).))....)))))))
agaatcttgatgatgctgc 1
AGAATCTTGATGATGCTGCAT 2723 miRNA
agaatcttgatgatgctgca 23
gaatcttgatgatgctgcat 1
aatcttgatgatgctgcat 1
ptc-miR172f
gtcgttgtttgcgggtgctgcatcaccaagattcacatgcaaatgcatggccgatgatatatgttagaaattttttttatataaaaaagatatctttctttctttctgatcatctgccaaagttctttggaagtgAGAATCTTGATGATGCTGCATcggcaataaacgac 2752
((((((..((((.(((((.((((((.((((((((.(((.((((.((.((((.((((((....(..(((((((((((((....)))))))))....))))..)......)))))).))))..))..))))...)))->>>>>>>>->>>>>>->>>>).))))..))))))
agaatcttgatgatgctgc 1
AGAATCTTGATGATGCTGCAT 2723 miRNA
agaatcttgatgatgctgca 23
gaatcttgatgatgctgcat 1
aatcttgatgatgctgcat 1
cttgatgatgctgcatcggca 3
ptc-miR172g
agtcactgtttgcctatggagcatcatcaagattcacaagctttattagggctagtgtgtggtgatgatggtggcttttggtggtccctttttttcaatccaatagccctttgaattgGGAATCTTGATGATGCTGCAGcggcaataaatggct 46
(((((....(((((..({={{{{{{{{{{{{{{{{={{(..((((..(((((((.....((((((.((.((.((((......))))))...)).)))..))).))))))).)))))))->>>>>>>>>>>>>>>>->>-.)))))....)))))
ggagcatcatcaagattcac 3
ggagcatcatcaagattcaca 6
gagcatcatcaagattcacaa 1
ttgggaatcttgatgatgctgcag 1
ttgggaatcttgatgatgctgca 1
gggaatcttgatgatgctgca 6
GGAATCTTGATGATGCTGCAG 28 miRNA
ptc-miR172h
agtcactgtttgccgatggagcaccatcaagattcacaaactttattagggctaataagtggtgatgatggtggcttttggtggtcccttcgtttcaacccaatagccatttgaattgGGAATCTTGATGATGCTGCAGcggcaataaatggct 37
(((((....((((((.((={{{{={{{{{{{{{{{={{{..((((....(((((....((...(((((.((.((((......)))))).)))))...))....)))))...)))))))->>>>>>>>>>>->>>>->>-))))))....)))))
gagcaccatcaagattcacaa 1
ttgggaatcttgatgatgctgcag 1
ttgggaatcttgatgatgctgca 1
gggaatcttgatgatgctgca 6
GGAATCTTGATGATGCTGCAG 28 miRNA
ptc-miR319b
aagagagcttttttcggtccacttatagatagtaatatgatttaattagttaccgactcattcatccaaatactgagttatgagctaagattacccagtaaatgaatgagtgatgcgggagacaaattaaatcttaaacttcctatcaTTGGACTGAAGGGAGCTCCCtt 204
(((.(((((((((((((((((.(.((((..(((.....(((((((((.(((.(((..((((((((.((..(((((.((.((........)).)).)))))..)).))))))))..)))..))).)))))))))....)))..)))).)->>>>>>>>>>>>>>>>>->))
agagcttttttcggtccactt 1
ttggactgaagggagctccct 38
TTGGACTGAAGGGAGCTCCC 145 miRNA
ttggactgaagggagctcc 3
ttggactgaagggagctc 8
tggactgaagggagctccctt 1
tggactgaagggagctccct 3
tggactgaagggagctccc 5
ptc-miR319c
tcatgagaaatggtttaagagagctttcttcagtccactcatggacgggcgaagggtttggattagctgccgactcattcattcaaacacagtagaaattaagggagcagtatggctgctattgtgaatgtgtgaatgatgcgggagataaatttcatccttttcttctctgtgcTTGGACTGAAGGGAGCTCCCtttaatcgtttattcacga 260
((.((((((((((((.(((.{{{{{=={{{{{{{{{{=={(((((..((.(((((((..(((((..((.(((..((((((((.((..((((((............(((((.....)))))))))))..)).))))))))..))).))...))))).))))))).))..)))))).->>>>>>>>>>-->>>>>->)).)))))))).)))).))
agaaatggtttaagagagctt 1
tggtttaagagagctttcttc 2
gagctttcttcagtccactc 1
tggacgggcgaagggtttggatt 1
agctgccgactcattcattca 5
tgtgtgaatgatgcgggagat 1
tgtgaatgatgcgggagata 2
tgtgaatgatgcgggagataa 41
tgtgcttggactgaagggagc 1
cttggactgaagggagctccct 1
cttggactgaagggagctccc 1
ttggactgaagggagctccct 38
TTGGACTGAAGGGAGCTCCC 145 miRNA
ttggactgaagggagctcc 3
ttggactgaagggagctc 8
tggactgaagggagctccctt 1
tggactgaagggagctccct 3
tggactgaagggagctccc 5
ptc-miR390a
gatgttgtacacacaagtacgggagaatctgttaagctCAGGAGGGATAGCGCCATGAGcatgacaaagtctatgtttgagttaatctcaacaaaatcaatccagtcatcagtggcgctatctatcctgagttctatgggttctccttactattctggtgcagtttc 277
((..((((((.....((((.((((((((((((..((((<<<<<-<<<<<<<<<<<<--<.(((((........((((.(((.....)))))))...........))))))=}}}}}}}}}}}}=}}}}}}}))..))))))))))))))))......))))))..))
ttaagctcaggagggatagcgcc 1
taagctcaggagggatagcgcc 24
taagctcaggagggatagcgc 46
aagctcaggagggatagcgcc 58
aagctcaggagggatagcgc 3
agctcaggagggatagcgcc 1
tcaggagggatagcgccatga 1
CAGGAGGGATAGCGCCATGAG 113 miRNA
caggagggatagcgccatga 9
caggagggatagcgccatgagc 10
agtggcgctatctatcctgag 11
ptc-miR390b
agtatggaagaatctgttAAGCTCAGGAGGGATAGCGCCctaaggataatcatgggctctttttatgtggtttttgattctcagtggcgctatccatcctgagtttcattgcttcttcttgct 133
((((.(((((((.(.((.<<<<<<<<<<-<<<<<<<<<<((.((((...(((..(((((.......).))))..))))))).)).)))))))))).)))))))))).)).).)))))))))))
ttaagctcaggagggatagcgcc 1
taagctcaggagggatagcgcc 24
taagctcaggagggatagcgc 46
AAGCTCAGGAGGGATAGCGCC 58 miRNA
aagctcaggagggatagcgc 3
agctcaggagggatagcgcc 1
ptc-miR390d
ttgatatatagaagtatggaagaatctgttAAGCTCAGGAGGGATAGCGCCctaaggataaccatgggctctttttatttggtttttgactatcagtggcgctatccatcctgagttttactggttcttcttgctacgatcag 133
(((((.....(.((((.(((((((((.((.<<<<<<<<<<-<<<<<<<<<<((...((((..((..((((..........))))..))..)))))).)))))))))).)))))))))).)).))))))))))))).).)))))
ttaagctcaggagggatagcgcc 1
taagctcaggagggatagcgcc 24
taagctcaggagggatagcgc 46
AAGCTCAGGAGGGATAGCGCC 58 miRNA
aagctcaggagggatagcgc 3
agctcaggagggatagcgcc 1
ptc-miR393a
atgtttttactgcaactagaggaggcaTCCAAAGGGATCGCATTGATCccaagtgtctgtcccccataattttggatcatgctatccctttggattcctcctttggtggcttctataacat 128
(((((......((.(((((((((((.(<<<<<<<<<<<-<<<<-<<<<(.((((...((.....))..)))).))}}}}}}}=}}}}}}}}}}}}=))))))))))).))......)))))
ctagaggaggcatccaaaggg 1
agaggaggcatccaaaggga 1
catccaaagggatcgcattgat 2
tccaaagggatcgcattgat 16
TCCAAAGGGATCGCATTGATC 35 miRNA
tccaaagggatcgcattgatcc 33
tccaaagggatcgcattga 1
caaagggatcgcattgatcc 2
aagggatcgcattgatcc 1
atcatgctatccctttggatt 28
tcatgctatccctttggattc 4
atgctatccctttggatt 1
ctatccctttggattcctcc 1
tatccctttggattcctcctt 2
ptc-miR393b
atgtttctactgcaactagaggaggcaTCCAAAGGGATCGCATTGATCccgagtgtccctggccataattttggatcatgctatccctttggattcctcctttggtggcttctatagcat 128
(((((......((.(((((((((((.(<<<<<<<<<<<-<<<<-<<<<(.((((.............)))).))}}}}}}}=}}}}}}}}}}}}=))))))))))).))......)))))
ctagaggaggcatccaaaggg 1
agaggaggcatccaaaggga 1
catccaaagggatcgcattgat 2
tccaaagggatcgcattgat 16
TCCAAAGGGATCGCATTGATC 35 miRNA
tccaaagggatcgcattgatcc 33
tccaaagggatcgcattga 1
caaagggatcgcattgatcc 2
aagggatcgcattgatcc 1
atcatgctatccctttggatt 28
tcatgctatccctttggattc 4
atgctatccctttggatt 1
ctatccctttggattcctcc 1
tatccctttggattcctcctt 2
ptc-miR393c
tagtgcagctggagtgtTCCAAAGGGATCGCATTGATCtaatgactctcgatgtctaaatcatattaatgtttagttttttcgttggatcatgcgatcccttaggaattttccagcattcagctcta 69
(((.((.(((((((.((<<<-<<<<<<<<<<<<-<<<<((((((.....((...(((((.(((....))))))))...)))))))))}}}}}}}}}}}}}}}=}}}}}.))))))).....)).)))
tccaaagggatcgcattgat 16
TCCAAAGGGATCGCATTGATC 35 miRNA
tccaaagggatcgcattga 1
tccaaagggatcgcattgatct 12
atcatgcgatcccttaggaat 5
ptc-miR394b
tcatgtggatttagcaaagggtttcttacagagtttaTTGGCATTCTGTCCACCTCCtatctttagaaattagaatatctctttcatatggaggtgggcatactgccaaccgagctctgttggtctctctttgtaaaaccctcgtga 1413
(((((.((.(((.((((((((...((.(((((((((.<<<<<<-<-<<<<<<<<<<<.......(((.((......)).))).......))))))))))).).))))))..))))))))).))...)))))))).))).)).)))))
aagggtttcttacagagttta 2
agagtttattggcattctgtccacc 1
tttattggcattctgtccacc 5
attggcattctgtccacct 1
attggcattctgtccacctcc 1
TTGGCATTCTGTCCACCTCC 1384 miRNA
ttggcattctgtccacct 6
ttggcattctgtccacctc 9
tggcattctgtccacctcc 1
ggcattctgtccacctcc 2
gctctgttggtctctctttgt 1
ptc-miR395b
tgcaatggtgcatagatcaagtgtcccctagagttcccttgagcacttcactgggacccttcagaccgaaagagtattatctttcccaCTGAAGTGTTTGGGGGAACTCctggtgtcatttgatgttaataattagttaattgca 6
((((((...((..(.((((((((.(.((..(((((((((..(((((((((.(((((........(((....).))........)))))->>>>>>>>>-->>>>>>>>>..)).).)))))))).).........))..))))))
CTGAAGTGTTTGGGGGAACTC 6 miRNA
ptc-miR395c
tagcatagatcaagtgtcccctagagttcctctgagcacttcattgggaatcttcgattaaatgaaagagtattatcattcctaCTGAAGTGTTTGGGGGAACTCctggtgtcatttgatgtta 6
(((((....(((((((.(.((..(((((((((..(((((((((.((((((..((((......)))).((......)).))))))->>>>>>>>>-->>>>>>>>>..)).).))))))))))))
CTGAAGTGTTTGGGGGAACTC 6 miRNA
ptc-miR395d
agcatgccatagatcaagtgtcccctagagttcctctgagcacttcactgggaatttccgatcaaatgaaagagtattatcattcctaCTGAAGTGTTTGGGGGAACTCctggtgtcatttgatgtttacaagct 6
(((.((....(.((((((((.(.((..(((((((((..(((((((((.(((((((......((........))........)))))))->>>>>>>>>-->>>>>>>>>..)).).)))))))).)...)).)))
CTGAAGTGTTTGGGGGAACTC 6 miRNA
ptc-miR395e
gaaacgcaaagaacgttagctgtcccccggagtttccctgaccacttcactggggctataattctactcttcgtgtttaagggtagaggcaacccttcctcaCTGAAGTGTTTGGGGGAACTCtgggtggcatttaacactgtttagctgtc 6
((...(((((.(..(((((.((((.(((((((((((((..(.(((((((.(((((......((((((((((.......)))))))))).........)))))->>>>>>>->-->>>>>>>>>)))).)))).)))))..).))).))..))
CTGAAGTGTTTGGGGGAACTC 6 miRNA
ptc-miR395g
atcaagtgtcccctagagttcctctgagcacttcattggggatcttccatcgacctgaaagagtattatcattcctaCTGAAGTGTTTGGGGGAACTCctggtgtcatttgat 6
((((((((.(.((..(((((((((..(((((((((.((((((((((.((......)).)))).........))))))->>>>>>>>>-->>>>>>>>>..)).).))))))))
CTGAAGTGTTTGGGGGAACTC 6 miRNA
ptc-miR395h
atcaagtgtcccctagagttcctctgagcacttcattggggatcttccatcgacctgaaagagtattatcattcctaCTGAAGTGTTTGGGGGAACTCctggtgtcatttgat 6
((((((((.(.((..(((((((((..(((((((((.((((((((((.((......)).)))).........))))))->>>>>>>>>-->>>>>>>>>..)).).))))))))
CTGAAGTGTTTGGGGGAACTC 6 miRNA
ptc-miR395i
ttattttttgttttcgttaattgttgatagcacagatcaagtgtcccctagagttcctctgagcacttcaatggggatcttccatcgacctgaaagagtattatcattcctaCTGAAGTGTTTGGGGGAACTCctggtgtcatttgatgttacaagctcagaaaacacagtaa 6
(((((...(((((((.......(((..(((((....(((((((.(.((..(((((((((..(((((((((.((((((((((.((......)).)))).........))))))->>>>>>>>>-->>>>>>>>>..)).).))))))))))))..)))...))))))).)))))
CTGAAGTGTTTGGGGGAACTC 6 miRNA
ptc-miR396a
tcttggtattcTTCCACAGCTTTCTTGAACTGcacctatttgaatattgttgttgatgttgccgtgcatgtacatatgacattgtatttttgttgcggttcaataaagctgtgggaagatacaaacagga 11558
(((((((((..<<<<<<<<<<<<-<<<<<<<<((...((..((((((...((((((((((((...)))...)))).)))))..))))))..))))}}}}}}}}=}}}}}}}}}}}}..))))...)))))
cttggtattcttccacagctt 1
tcttccacagctttcttgaac 1
cttccacagctttcttgaactg 1
ttccacagctttcttgaact 64
ttccacagctttcttgaac 576
TTCCACAGCTTTCTTGAACTG 9687 miRNA
ttccacagctttcttgaa 51
ttccacagctttcttgaactgcac 1
ttccacagctttcttgaactgca 52
ttccacagctttcttgaactgc 19
tccacagctttcttgaactg 16
tccacagctttcttgaactgca 4
tccacagctttcttgaactgc 3
ccacagctttcttgaactgca 730
cacagctttcttgaactgca 13
cacagctttcttgaactg 50
acagctttcttgaactgca 2
cggttcaataaagctgtgggaag 1
cggttcaataaagctgtggga 5
ggttcaataaagctgtgggaag 1
gttcaataaagctgtgggaag 122
ttcaataaagctgtgggaag 57
ttcaataaagctgtgggaaga 43
tcaataaagctgtgggaaga 8
tcaataaagctgtgggaagata 12
ataaagctgtgggaagatacaaac 1
taaagctgtgggaagatacaaac 1
taaagctgtgggaagatacaaa 7
aaagctgtgggaagatacaaaca 1
aaagctgtgggaagatacaaa 1
aaagctgtgggaagatacaaacag 6
aagctgtgggaagatacaaacagg 3
tgtgggaagatacaaacagga 18
ptc-miR396f
gcacggcttgtagatatatatgggtctcttggtgatTTTCCACGGCTTTCTTGAACTgtatatattatcaatggctttttacaagactggaagatggtttccatggagaagaattgtcacaaaaacagttcaagaaagccctgaaaaattatttagaggatctagtttatatatgtctatacaatggctggc 145
((.((((((((((((((((((((((((((..(((((<<<-<<-<<<<<<<<<<<<<<((.........((((..((((((.((....((((((....)))))))))))))).))))........)))))))))))))))).)).))))))))..))).))))).....)))))))))))))....)))))))
ttttccacggctttcttgaac 1
TTTCCACGGCTTTCTTGAACT 71 miRNA
tttccacggctttcttgaac 29
ttccacggctttcttgaact 16
ttccacggctttcttgaactg 2
ttccacggctttcttgaac 24
ttccacggctttcttgaa 2
ptc-miR396g
gagaagaaactaaggtcgttgcatgcttTTCCACGGCTTTCTTGAACTTggcactcaagagacatgagagtaaagggctaggctttcttttctattcctttcgttctttgaaattttcctgttcaaagaatccatacatatcagtctctttagtacaaagctcaagaaagccgtgggaaaatatgaaaggattttgtggtgtaatctt 626
((((....((((.((((.((.((((.((<<<<<<<<<<<<<<<<<-<<<.(.(((.(((((((.(((....(((((..((((........))))..))))).((((((((((.........)))))))))).........)))))))))).))).).}}}=}}}}}}}}}}}}}}}}})).)))).)).))))...))))....))))
ttttccacggctttcttgaac 1
tttccacggctttcttgaact 71
tttccacggctttcttgaactt 26
tttccacggctttcttgaac 29
ttccacggctttcttgaacttgg 1
ttccacggctttcttgaact 16
TTCCACGGCTTTCTTGAACTT 390 miRNA
ttccacggctttcttgaac 24
ttccacggctttcttgaa 2
ccacggctttcttgaacttgg 17
ccacggctttcttgaacttg 1
cacggctttcttgaactt 6
cacggctttcttgaacttggc 1
cacggctttcttgaacttggca 1
acggctttcttgaacttggca 4
acggctttcttgaacttggc 1
cggctttcttgaacttggca 3
cggctttcttgaacttggcac 3
aaagctcaagaaagccgtgggaaa 1
aagctcaagaaagccgtggga 4
ctcaagaaagccgtgggaaa 13
ctcaagaaagccgtgggaaaa 11
ptc-miR397a
gtggaggcttcctggattggagaaccaTCATTGAGTGCAGCGTTGATGaaatcctccattttgtgctattaaactgttaccaaccctttatggggcatggcatcatttcaccagcgctgcattcaatcatgtttttctaactcttccgggcatggttttgc 994
(..(((.(..((((((((((((((.((<-<<<<<<<<<<<<<<<<-<<((((...((((...((........)).........(((.....)))..))))....)}}}}}=}}}}}}}}}}}}}}}).))).))))))))....))))))...).)))..)
tcattgagtgcagcgttgatga 3
tcattgagtgcagcgttgat 7
tcattgagtgcagcgttg 1
tcattgagtgcagcgttga 5
tcattgagtgcagcgttgatgaa 1
TCATTGAGTGCAGCGTTGATG 972 miRNA
attgagtgcagcgttgatg 3
catttcaccagcgctgcattc 1
tttcaccagcgctgcattcaa 1
ptc-miR398c
gtggaggattcctacaggagcgacctgaaatcacatgtgggctgcaccctcctgggttatcttgagcaacaTGTGTTCTCAGGTCGCCCCTGccgggctttcctccat 57
((((((((..(((.(({{={{{{{{{{{==={{{{{{(..(((.(((((....))))......)))).)))>>>>--->>>>>>>>>->>>>..)))...))))))))
ggagcgacctgaaatcacatg 6
agcgacctgaaatcacatgtgg 1
agcgacctgaaatcacatgtg 6
agcgacctgaaatcacatgtggg 1
gacctgaaatcacatgtgggc 1
caacatgtgttctcaggtcgccc 2
caacatgtgttctcaggtcgcccc 1
caacatgtgttctcaggtcgc 7
acatgtgttctcaggtcgccc 4
catgtgttctcaggtcgccc 1
catgtgttctcaggtcgcccc 6
TGTGTTCTCAGGTCGCCCCTG 19 miRNA
tgtgttctcaggtcgcccc 2
ptc-miR403a
ggaagaggcatatttcaggtttgtgcatgaatctaatatagctaaaaaaatcccatcaaacacaaattaaaatactagatagcaatcagcactagtttagtatagtaTTAGATTCACGCACAAACTCGtaatctgtctttttc 103
((((((((((.(((.(..((((((((.((((((((((((.(((((............................(((((...((.....)).))))))))))...)))>>>>>>>>>->>>>>>>>-->.))).))))))))))
ttagattcacgcacaaact 1
ttagattcacgcacaaactc 4
ttagattcacgcacaaac 11
TTAGATTCACGCACAAACTCG 87 miRNA
ptc-miR403a
ggaagaggcatatttcaggtttgtgcatgaatctaatatagctaaaaaaatcccatcaaacacaaattaaaatactagatagcaatcagcactagtttagtatagtaTTAGATTCACGCACAAACTCGtaatctgtctttttc 103
((((((((((.(((.(..((((((((.((((((((((((.(((((............................(((((...((.....)).))))))))))...)))>>>>>>>>>->>>>>>>>-->.))).))))))))))
ttagattcacgcacaaact 1
ttagattcacgcacaaactc 4
ttagattcacgcacaaac 11
TTAGATTCACGCACAAACTCG 87 miRNA
ptc-miR403b
agaggactcatatctctagtttgttcgtggatctgacgccatcacaaccgttcatttcacgaccatccaatggcgTTAGATTCACGCACAAACTCGcgatctgtctcctct 108
((((((..((.(((.(.(((((((.(((((((((((((((((......(((.......)))........))))))>>>>>>>>>>>->>>>>>>->.))).))..))))))
agtttgttcgtggatctgacgcca 1
tttgttcgtggatctgacgcc 1
ttgttcgtggatctgacgcca 2
ttagattcacgcacaaactcgc 1
ttagattcacgcacaaact 1
ttagattcacgcacaaactc 4
ttagattcacgcacaaac 11
TTAGATTCACGCACAAACTCG 87 miRNA
ptc-miR472b
gcagacagccgccttgaagttgatgttggatgggaggaaatggagagggagtagggttttcggaaggttactggatgggtgagtggggaagataactaagctctgtttgttaTTTTCCCAACTCCACCCATCCCataggtttccgatcattcctccctctcctcatcacctcacctctgctcctctctctttacaagtatgcttggtttgc 54
(((((((((...(((((((..((.(..(((.((((((....((((((((((..((((..(((((((.(((..((((((((((((.(((((((((((.((((...))))))))>>>>>>>->>>->>>>>>>>>-.))).)))))))..))))))))))))))......)))).)))))...).))...)))..))))...)))..))))))
agtagggttttcggaaggttactg 1
tggatgggtgagtggggaagataa 2
gatgggtgagtggggaagata 1
tgggtgagtggggaagataacta 2
tgggtgagtggggaagataac 2
tgggtgagtggggaagataactaa 2
tattttcccaactccacccatc 1
ttttcccaactccacccatcccat 1
TTTTCCCAACTCCACCCATCCC 33 miRNA
ttttcccaactccacccatcc 6
tttcccaactccacccatccc 2
ttccgatcattcctccctctc 1
ptc-miRX1
tgaaatccaagtggacttcccttacaatctactctttcagtttcacagaagatccagattagattttaaggcaaacaaattgaTAGAGCAGATTGTAAGGGAAGcccacatggatttca 6033
(((((((((.((((.(({{{{{{{{{{{{{={{{{={{(((((..(..((((((.......))))))..)......)))))))->>>>->>>>>>>>>>>>>>>.)))).)))))))))
caagtggacttcccttacaat 2
aagtggacttcccttacaatct 2
aagtggacttcccttacaatc 5
aagtggacttcccttacaat 1
agtggacttcccttacaatc 1
agtggacttcccttacaatct 25
agtggacttcccttacaatctac 1
tcccttacaatctactctttc 1
ttgatagagcagattgtaagg 5
tgatagagcagattgtaagggaag 1
tgatagagcagattgtaaggg 31
gatagagcagattgtaaggga 1
atagagcagattgtaagggaa 5
TAGAGCAGATTGTAAGGGAAG 5792 miRNA
tagagcagattgtaagggaa 10
tagagcagattgtaagggaagc 1
tagagcagattgtaaggga 1
tagagcagattgtaaggg 1
agagcagattgtaagggaag 2
agagcagattgtaagggaagccca 1
gagcagattgtaagggaag 1
agcagattgtaagggaagccc 1
gcagattgtaagggaagccca 18
cagattgtaagggaagccca 10
ttgtaagggaagcccacatg 16
ttgtaagggaagcccacat 6
ttgtaagggaagcccaca 1
ttgtaagggaagcccacatgg 90
tgtaagggaagcccacatgga 1
ptc-miRX10
tgtaagcaacggaatttccgttgctgcgaaatcaataatggacaaatccgttgctaaaaaatcagcaacggcaaatctgcatccgatatttgccgttgctgattccattgctaaattgTTTTAGCAACGGATTTTAATGttatttgcaacggagtagttagttgctaca 19
((((.(((((.((..(((((((((.........(((((((...(((((((((((((((((((((((((((((((((...(....)..)))))))))))))))))..............>>>>>>>>>>>>>>>>--->>))))).)))))))))...)).)))))))))
TTTTAGCAACGGATTTTAATG 11 miRNA
ttttagcaacggattttaat 1
tttagcaacggattttaatgtt 1
tttagcaacggattttaatgttat 1
ttagcaacggattttaatgttatt 2
acggattttaatgttatttgc 3
ptc-miRX105
gagagagaagtaaagccgaaatgactccaccatcgctgccgatttcagaaatcagcagtgacacagttggttgttgatttctgaattggcagtggtgctgttttgctgccgatttttgaatcggcagcaacgcagtttttattgccaatttctaaatcagtagtgacacaattttattgcTGATTTCTGAATCGGCAGCAACacagttattggctgccgatttctgaatc 6
((...((((((..((((((..(((((........((((((((((.((((((((((((((((...(((((((..(((((((..(((((((((((((.(((((.((((((((((((....)))))))))))).)))))..)))))))))))))..))))))...)..)).))))))))))))>>>>>>>>>>>>>>>>>>>---..)))))))))))....))))))...))
ttgatttctgaattggcagtggtg 1
TGATTTCTGAATCGGCAGCAAC 5 miRNA
ptc-miRX111
tgcagagtagaagtcgagctcaagcacaaattcgatcttgcttaacaaggtaccggcaaagtcagaTCGAATTTGGGCTTGAGATTGtcttcttcgttgca 1010
(((((...(((((={{{={{{{{{{={{{{{{{{((((.((((.....(....)....)))).)))>>>>>>>>>->>>>>>>->>>.)))))...)))))
tcgagctcaagcacaaattcg 1
agctcaagcacaaattcgatc 8
tcgaatttgggcttgagat 10
tcgaatttgggcttgagattgt 39
TCGAATTTGGGCTTGAGATTG 918 miRNA
tcgaatttgggcttgagatt 24
tcgaatttgggcttgaga 2
gaatttgggcttgagattg 3
tttgggcttgagattgtcttc 4
ttgggcttgagattgtcttc 1
ptc-miRX112
gatatctcattcatatatcatttattccagcattcttgattgaatgccacatatcattcattcctgctttttatatgaaaagtcggaatgaaTGATATGTGGCATTCAATCGAgaatgctggaataaatgatatctgaacaattgatc 47
(((......((((.((((((((((((((((((((((((((((((((((((((((((((((((((.(((((((....))))))).))))))))>>>>>>>>>>>>>>>>>>>>>))))))))))))))))))))).))))......)))
cggaatgaatgatatgtggca 1
aatgaatgatatgtggcat 1
aatgatatgtggcattcaatcgag 1
atgatatgtggcattcaatcg 5
atgatatgtggcattcaatcgaga 1
tgatatgtggcattcaatc 1
TGATATGTGGCATTCAATCGA 37 miRNA
ptc-miRX113
agttattcttagagagttttttagactcaagttctgatccatgtactggctagttggttttccttttgaaaacTAGCTAGCAAGTTCATGGATCggaactctcagtctgaaaaaactgatgagct 31
((((....((((....(((((((((((..(((((((({{{{{{={{{={{{{{{{{{{((((.....))))))>>>>>>>>->>>->>>>>>>>))))))...))))))))))).))))..))))
agactcaagttctgatccatg 1
ttctgatccatgtactggcta 6
ttctgatccatgtactggct 2
tccatgtactggctagttggt 4
tccatgtactggctagttgg 1
ccatgtactggctagttggtt 2
aaactagctagcaagttcatggat 1
aactagctagcaagttcatggatc 3
aactagctagcaagttcatgga 1
TAGCTAGCAAGTTCATGGATC 10 miRNA
ptc-miRX114
atacccttttaccctagatggtgttctttcttgacatcgtctacgagcatgaggcctcagcgcatgcttgatttcttgatatttttcagcttcgtaagatatatattatttaagtttcagctaggtggacaagcaGCGCATCTAGTGTAGTGGTAt 26
(((((...((((.(((((((.((((....((((.((((.....((((((((..((....)).))))))))....(((((............((....))..........))))).........))))..)))).)>>>>>>>>>>->>>>->>>>)
gcgcatctagtgtagtgg 5
gcgcatctagtgtagtggtat 5
gcgcatctagtgtagtggt 2
GCGCATCTAGTGTAGTGGTA 14 miRNA
ptc-miRX115
gcatttttgtacgagttacattgaaaactctaggttaagtgggggactagaagcttaccttacgactttttgtcaaggtttaagtttgtgtaaaccccaactcttcgctgagtgcTTAGACTGGTAATGATTGGTACacatgc 19
((((...(((((.(((..(((((...(.(((((((....(((((.((.(.(((((((((((..(((.....))))))))..)))))).)))...)))))((((......))))))>>>>>->-->>>>>>>>->>>>).))))
cttcgctgagtgcttagactggta 1
tcgctgagtgcttagactggtaat 1
cgctgagtgcttagactggta 1
tgagtgcttagactggtaatgatt 1
tgagtgcttagactggtaatga 1
gagtgcttagactggtaatgattg 1
agtgcttagactggtaatgattgg 1
gtgcttagactggtaatgattggt 1
tgcttagactggtaatgatt 1
TTAGACTGGTAATGATTGGTAC 7 miRNA
ttagactggtaatgattggtacac 1
tagactggtaatgattggtacac 1
tagactggtaatgattggtac 1
ptc-miRX119
cattgtaggacattcgtcggcaaccatttagtcatgtttgctaacatgaccgtccaagttatcaattatgtcaggttacattaaggaagctggcatgagcatgccatcaaagttgttgacatgtttgtcaTCTTGGATGATCATGTTGGCAaccatgttgatgtggtagatcatgtgctgcgtatg 14
((((((((.((((..(((....(((((((((.((((.{{{{{{{{{{{{={{{{{{{{....(((.(((((((....(((.....((...((((((....)))))))).....)))))))))).)))...->>>>>>>>->>>>>>>>>>>).)))))))).))))).))).)))).))))).)))
ttgctaacatgaccgtccaag 1
TCTTGGATGATCATGTTGGCA 6 miRNA
cttggatgatcatgttggcaa 1
tggatgatcatgttggcaacc 6
ptc-miRX12
ggacccatgcatggcgaacaagttgagctgtagggttatgatgaacatgctaattacaagctattgtcttccatggaataggcagtgatggcatttgttttattttcctgaggtggagaaaaacaaatagaccataacactgttatTCCATGGAAGATAATGACTCGtggttgacacttgatctctccagtccagttcagattcaagctagctgctgtct 160
((((....((.((((.......((((((((...((....(((.((..((.(((((((.((.((((((((((((((((((((.(((((((((((((((((((..(((((......)))))))))))))).).))))..)))))))))>>>>>>>>>>>>>>>>->>->)))))).)).)).)))...))....))))))))......))))))....))))
ttgtcttccatggaataggcag 55
ttgtcttccatggaataggc 13
ttgtcttccatggaataggca 19
ttgtcttccatggaataggcagt 2
ttccatggaataggcagtgatg 3
tccatggaagataatgact 1
TCCATGGAAGATAATGACTCG 62 miRNA
tccatggaagataatgac 5
ptc-miRX121
aaggctctttaactttaTTAAAGCAGGGGGTCTAGTAGTttaactatttagaagatagattttaaataaggctctttaacttatgatatatttaaaagctatcttctaactagttaaactaccagacccctgctttaatataaagtaataatcaccctt 17
((((....(((((((((<<<<<<<<<<<<-<<<-<<<<<(((((((.(((((((((((.(((((((((...(............)...))))))))).))))))))))).)))))))))))).))))))))))))))..)))))))..)))....))))
tttattaaagcagggggtctag 2
attaaagcagggggtctagtag 1
TTAAAGCAGGGGGTCTAGTAGT 6 miRNA
ttaaagcagggggtctagtagttt 1
aagcagggggtctagtagttta 1
aagcagggggtctagtagtttaa 1
agcagggggtctagtagtttaa 3
taactagttaaactaccagac 2
ptc-miRX123
ggtgcatatatatacatgaatgtgcctcatgTCTGGTATGAGCATTTGATGAttgataatttcaatttgtttacatcttttttctgcaatcctaataccgcgtactttcaaatgtaaagaaattgaaattatcaatcatcaaatgttcgtaccatacgtaaggcacactcgtatgtataattgtatt 99
((((((..((((((.((((.(((((((.(((<-<<<<<<<<<<<<<<<<<<<((((((((((((((((.(((((((........(((............))).........))))))).))))))))))))))))))))))))))))))))))).)))).))))))).)))).))))))..))))))
tctggtatgagcatttgatg 2
tctggtatgagcatttgatgat 2
TCTGGTATGAGCATTTGATGA 88 miRNA
ctggtatgagcatttgatga 2
ctggtatgagcatttgatgat 1
gcatttgatgattgataattt 1
catttgatgattgataatttc 1
ttatcaatcatcaaatgttcg 1
ttatcaatcatcaaatgt 1
ptc-miRX128
cttggttactgatattattttgaaccgtcatgtcaattattggttatatatcgactgaaaatgaaagctatttcactattctgtgcacacaatgcttgaaacattaatcatggtttttgaaagtattggagcaTTGTACACAGAATAGGTGAAATaactttcattttcattcgatacgcaactaaaattgtaaatatagttcagtctcatcttggaagccaag 274
(((((((.(..(.......((((((..(.....(((((.((((((.(.((((((.((((((((((((.(((((((((((((((((...(((((((((.((((.....(((.......)))..)).)).)))))>>>>->>>>>>>>>->>>>>>>).)))))))))))).)))))).).))))))))))).....)..)))))).......)..).)))))))
tcgactgaaaatgaaagcta 4
tcgactgaaaatgaaagctat 30
ttgtacacagaataggtgaaa 2
TTGTACACAGAATAGGTGAAAT 237 miRNA
ttcattttcattcgatacgca 1
ptc-miRX13
ggactcatgcatggcgaacaagttgagctgtagggttatgatgaacatgctaattacaagctattgtcttccatggaataggcagtgatggcatttgttttattttcctgaggtggagaaaaacaaggagaccataacactgttatTCCATGGAAGATAATGACTCGtggttgacacttgatctctccagtccagttcagattcaagctagctgctgtct 160
((((....((.((((.......((((((((...((....(((.((..((.(((((((.((.((((((((((((((((((((.((((((((((.((((((((..(((((......)))))))))))))..).))))..)))))))))>>>>>>>>>>>>>>>>->>->)))))).)).)).)))...))....))))))))......))))))....))))
ttgtcttccatggaataggcag 55
ttgtcttccatggaataggc 13
ttgtcttccatggaataggca 19
ttgtcttccatggaataggcagt 2
ttccatggaataggcagtgatg 3
tccatggaagataatgact 1
TCCATGGAAGATAATGACTCG 62 miRNA
tccatggaagataatgac 5
ptc-miRX134
ggtataggccgagtagtattccaaagaagcttcagataatagcacgttgcatactgagcatcagaagcaatttactcttgatcccagttcacgaatcctcttttgccagattcacgccactaaagattcattgggacatgaatgTGGCAGAAAAGGATTCGTTTAttgagataagcttagagtaattttctatggcactggcgcgacgcactcttaagcaagccactttcagcatactactcttccaatgcc 8
(((((.((..(((((((((.(.((((..((((....(((.((..((((((.((.((..(((.(((((....(((((((..(((.((((..(((((((((.((((((((.(((((.(((.(............))).).))))).>>>>>>>>->>>>>>>>>-->))).)))......))))))).)))))))).)).))..))))))..)).)))...))))..))))..).)))))))))..)).)))))
tggcagaaaaggattcgttt 3
TGGCAGAAAAGGATTCGTTTA 5 miRNA
ptc-miRX14
ggactcatgcatggcgaacaagttgagctgtagggttatgatgaacatgctaattacaagctattgtcttccatggaataggcagtgatggcatttgttttattttcctgaggtggagaaaaacaaggagaccataacactgttatTCCATGGAAGATAATGACTCGtggttgacacttgatctctccagtccagttcagattcaagctagctgctgtct 160
((((....((.((((.......((((((((...((....(((.((..((.(((((((.((.((((((((((((((((((((.((((((((((.((((((((..(((((......)))))))))))))..).))))..)))))))))>>>>>>>>>>>>>>>>->>->)))))).)).)).)))...))....))))))))......))))))....))))
ttgtcttccatggaataggcag 55
ttgtcttccatggaataggc 13
ttgtcttccatggaataggca 19
ttgtcttccatggaataggcagt 2
ttccatggaataggcagtgatg 3
tccatggaagataatgact 1
TCCATGGAAGATAATGACTCG 62 miRNA
tccatggaagataatgac 5
ptc-miRX143
atcttttagcattttccaagcaaattgaatttgtatcTTTGGGATCATCAGGACAGCCcctgcatcgagaattatgcagaactctactgaaatgaaacggggaaaaaaaaattatttcaacctttgccacaactgacgcaggggctgccccgataattccaaagatccagtgcaatctgcttgttaaattgctactggat 20
((((..((((((((..((((((.((((...(((.(((<<<<<<<<-<<<-<<-<<<<<(((((.((.((......(((((.......((((((((................))))))))...))))).....)))).)))))))))).)).))).))))))))))).)))..)))).))))))..))).)))))..))))
tatctttgggatcatcaggacagc 1
TTTGGGATCATCAGGACAGCC 17 miRNA
ttgggatcatcaggacagcc 1
tgggatcatcaggacagcccc 1
ptc-miRX144
gccttgggggcttacaTGAAGAGGTAGAGAGTGTAATTcagccaaggatgacttgccggcagcacgggatctcagagcttaataactagaagatcaaggctgtcattacttttccggccggcaagttgcccttggctacattgtactctcttcttctcatgtaaggcctacttggc 87
(((...(((.((((((<<<-<<<<-<<<<<<<<<<<<-.((((((((..((((((((((((((.(..(((((...((........))...)))))..))))...............)))))))))))..))))))))..)}}}}}}}}}}}=}}}}}}}}})))).)))....)))
atgaagaggtagagagtgtaa 1
TGAAGAGGTAGAGAGTGTAATT 53 miRNA
tgaagaggtagagagtgtaattc 3
tgaagaggtagagagtgtaat 3
tcagccaaggatgacttgccggca 1
tcagccaaggatgacttgccg 1
tcagccaaggatgacttgcc 1
cagccaaggatgacttgccggc 2
cagccaaggatgacttgccgg 11
aaggatgacttgccggcagca 2
ttggctacattgtactctctt 2
tggctacattgtactctcttc 6
ttgtactctcttcttctcatg 1
ptc-miRX146
gaaacaacaacgaGTTGAGATGGCCGAGTTGGTctaaggcgccagattaaggttctggtccgaaagggcgtgggttcaaatcccactctcaacaaatccaatttttttaatattatacttgcaagtcttagcccttatgttcagtttc 75
(((((((((..(.<<<<<<<<---<<<<<<<<<....((.((((((.......))))))))....(((.(((((.......))))).))).....................)))).)))))...)))))))).)...))))..)))))
GTTGAGATGGCCGAGTTGGT 31 miRNA
gttgagatggccgagttgg 6
gttgagatggccgagttggtc 5
gttgagatggccgagttggtct 2
gttgagatggccgagttg 22
gttgagatggccgagttggtcta 8
aagggcgtgggttcaaatcccactctca 1
ptc-miRX149
gaaagcccctatttcaTGTTCAGATCAGTAGATAGCAtgtagtttgcttgtggtaatggtaccttgatcagactacttgctatctacggatctgcacaggttttt 50
(((((((.........<<<-<<<<<<-<<<<<<<<<<.((((((((.(((.((((....)))).))).))))))}}=}}}}}}}}}}=}}}}}}=))))))))))
TGTTCAGATCAGTAGATAGCA 36 miRNA
ttcagatcagtagatagcatg 8
agatcagtagatagcatgtag 2
acttgctatctacggatctgc 1
ctatctacggatctgcacaggt 1
ctatctacggatctgcacagg 2
ptc-miRX15
ggactcatgcatggcgaacaagttgagctgtagggttatgatgaacatgctaattacaagctattgtcttccatggaataggcagtgatggcatttgttttattttcctgaggtggagaaaaacaaggagaccataacactgttatTCCATGGAAGATAATGACTCGtggttgacacttgatctctccagtccagttcagattcaagctagctgctgtct 160
((((....((.((((.......((((((((...((....(((.((..((.(((((((.((.((((((((((((((((((((.((((((((((.((((((((..(((((......)))))))))))))..).))))..)))))))))>>>>>>>>>>>>>>>>->>->)))))).)).)).)))...))....))))))))......))))))....))))
ttgtcttccatggaataggcag 55
ttgtcttccatggaataggc 13
ttgtcttccatggaataggca 19
ttgtcttccatggaataggcagt 2
ttccatggaataggcagtgatg 3
tccatggaagataatgact 1
TCCATGGAAGATAATGACTCG 62 miRNA
tccatggaagataatgac 5
ptc-miRX151
cgagagaaatggaaaagaaaaaaaaatagatcaccaagaacatattgacattttgtttttgatacacctagtactattagaaaaatctcaacgaaacgattataatcacatcttgggagactaccaaaaaagatcataattaatcataaattaactctgaaaaaaaaatcataatcaattttaaacttatttggtggtctttcaatgtatgattaaaatcatctcattgaaatttttttaacaatattgaatgtgTCAAAAATAGAACATTGGTATgtcctagtgacctattttttctctcg 20
(((((((((..............((((((.((((..((.((((((..(..((((((((((((((((..(((((.(.((((((((((.((((.((...((((.((((((.((.(((..(((((((((((.(((.(((.(.(((((.....))))).).)))....(((((........)))))...))).)))))))))))..))).)).)))))).))))...)).)))).)))))))))).).)))))..))))>>>>>>>>>>>>-->-->>>>)).)).)))).)))))))))))))))
aatagatcaccaagaacatattga 1
tagtactattagaaaaatctcaac 2
gaaaaatctcaacgaaacgattat 1
attataatcacatcttgggagact 1
ttataatcacatcttgggagact 1
ttataatcacatcttgggagac 1
aatgtgtcaaaaatagaacattgg 2
tgtgtcaaaaatagaacattggta 4
TCAAAAATAGAACATTGGTAT 6 miRNA
caaaaatagaacattggtatgtcc 1
ptc-miRX154
ccctttcttcttcttcgttgtctactgagTGAACAGTAGACGTGAATTATagttaacgtcctactattcacacatgggcgtgaattataattcacgttcactgttcatgcagtgaatattggg 17
(((...............(((.(((((.(<<<<<<<<--<<<<<<<<<<<((((.((((((..............)))))).)))))))))))))))..))))))))).))))).)))..)))
tgagtgaacagtagacgtgaa 3
TGAACAGTAGACGTGAATTAT 14 miRNA
ptc-miRX156
ctgagaattggactcatgcatggcgaacaagttgagctgtagggttatgatgaacatgctaattacaagccaTTGTCTTCCATGGAATAGGCAGtgatggcatttgttttattttcctgagttggagaaaaacaaatagaccataacactgttattccttggaagataatgactcgtggttgacacttgatctctccagtccagttcagattcaagctagctgctgtctgtaaattctttg 92
(.(((((((((((....((.((((.......((((((((...((....(((.((..((.(((((((.((.((<<<<<<<<<<-<<<<<<<-<<<((((((((((((((((..(((((......)))))))))))))).).))))..)))))))))))).)))))))))))).)).))))))).)).)).)))...))....))))))))......))))))....))))...))))))).)
TTGTCTTCCATGGAATAGGCAG 55 miRNA
ttgtcttccatggaataggc 13
ttgtcttccatggaataggca 19
ttgtcttccatggaataggcagt 2
ttccatggaataggcagtgatg 3
ptc-miRX160
ttagttaagcgtgggcttttctctgcaaaatttgcaactcaaagtttcctccagtcgttggattATCAATGAGAATACTACTGCAaaaaatagtccaagagtttataataccaactatgaaaaatcaaaacagcaatcttttgcaggagtattctcattgagaatccaacaattagagaaagctttgacacaagttttgcaagaaaaaaggaaagtctcatgtctcaactaa 32
((((((.(((((((((((((((((((((((((((....(((((((((.(((.(((.((((((((-<<<<<<<<<<<<<<-<<<<<(((.((.((....((.((((((........))))))...))......)).)).)))))))).)))))))))))))).)))))))).))).))).)))))))))..)))))))))).))).....)))))))).)))).)).))))))
ttggattatcaatgagaatac 1
tggattatcaatgagaatact 3
tggattatcaatgagaatactac 1
tggattatcaatgagaatac 1
attatcaatgagaatactactgca 1
tatcaatgagaatactactgc 2
tatcaatgagaatactactgca 2
ATCAATGAGAATACTACTGCA 19 miRNA
aatgagaatactactgca 2
ptc-miRX18
cttttgcacgctcTCGTAATGCTTCATTCTCACAAcggcaaagtgttattgcatcatcctaatgattatcatcagccgtcgtgggaatgaacattatgagactgtgtatacag 66
((..((((((.((<<<<<<<<-<<<<<<<<<<<-<((((...((((....))))........((((....)))))))))=}}}}}}}}}}}}}}}}}}}}).))))))...))
tcgtaatgcttcattctcaca 1
tcgtaatgcttcattctcac 1
TCGTAATGCTTCATTCTCACAA 36 miRNA
cgtaatgcttcattctcaca 1
gtaatgcttcattctcacaa 1
ttcattctcacaacggcaaagtg 1
tcattctcacaacggcaaag 1
tcattctcacaacggcaaagt 4
tcagccgtcgtgggaatgaac 1
cgtgggaatgaacattatgag 4
gtgggaatgaacattatgag 2
gtgggaatgaacattatgaga 9
gtgggaatgaacattatgagac 3
tgggaatgaacattatgaga 1
ptc-miRX19
ggcacattgtcgggctcgtggtcagtaggTCTGGCAACTCATTAGACTCATgtttgtttaggctcagcatacagctaaactcaattatgttgggtctggtagcttgccaaactcgcgtccacttgggctcaacgtgtagtt 13
(((((((.((.((((((((((...(..((<-<<<<<<<<-<<<<<<<<<<-(((.((((((.((........))))))))..))).....)))))))))))).)))))).)))..)..))))..)))))).)))))).)))
tctggcaactcattagactca 1
tctggcaactcattagactcatg 1
TCTGGCAACTCATTAGACTCAT 6 miRNA
tggcaactcattagactcat 1
caactcattagactcatgttt 1
aactcattagactcatgtttgtt 2
aggctcagcatacagctaaactca 1
ptc-miRX26
gattttgattcttTTATGTGGCATAAAAGAATCAAaatcgagttggaatctaccaatttgattttgattcttttatgcccataataaaatcaacggtc 10
((((((((((...<<<<<-<<<<<<<<<<<<<<<<(((((((((((......))))))))))))))))))))))))))))))))...)))))).))))
ttttatgtggcataaaagaatc 1
ttatgtggcataaaagaatca 1
TTATGTGGCATAAAAGAATCAA 6 miRNA
taaaagaatcaaaatcgagttgga 1
gaatcaaaatcgagttggaatcta 1
ptc-miRX32
tagaagTGAATAATGGAGACACTCTAGttgtcaatgttgtcaacaaagcccgatataacgtcaccattcattggtaaatagattgtcttccatatttcagcttttcta 6
((((((<<<<--<<<<<<<<<-<<<<-((..((((((((....))).....(((.....)))......)))))..)).)))).)))).)))))..))))...))))))
TGAATAATGGAGACACTCTAG 6 miRNA
ptc-miRX33
tagataaaagatattggatcatgttattgggtctggttgcgcgaCCAGACTCAATAGCAGGACCCAatgctgatgggtcta 20
(((((...((.((((((.((.(((((((((((((((((....))>>>>>>>>>>>>>>>->>->>>))))).....)))))
ttgcgcgaccagactcaatagcag 2
tgcgcgaccagactcaatagcagg 2
gcgcgaccagactcaatagcagga 2
cgaccagactcaatagcaggaccc 3
cgaccagactcaatagcagga 1
gaccagactcaatagcaggaccca 1
CCAGACTCAATAGCAGGACCCA 5 miRNA
ccagactcaatagcaggaccc 1
cagactcaatagcaggaccca 2
caggacccaatgctgatgggtcta 1
ptc-miRX39
tttgttggccccactttgttagttttagcTCTTTTGAGAGATATGTAGGAAtaacatttgtgtgaaagaaaataaattttagcattgtttggctttcccctttgagtatgaaaaataagtaaagaaaagctaaaatattagtttttttatttttggctatccatttagcttctccattggagatgctctaaggggaaagccaaacaaaatactaaaatgtcttttctttcccacaatgctattcctacatatctctcaaaagaactaaaactaacaaagtgggaccaacaaa 25
((((((((.(((((((((((((((((((.<<<<<<<<<<<<<<<<<<<<<<((.((((.(((.(((((((((...(((((((..((((((((((((((((((.(((((..............(((((((((((....)))))))))))......(((((......)))))(((((...)))))))))).))))))))))))))))))....)))))))...))))))))).))))))).)))))))))))))))))))))))).))))))))))))))))))).))))))))
TCTTTTGAGAGATATGTAGGAA 7 miRNA
tcttttgagagatatgtagga 2
tcttttgagagatatgtaggaata 3
ttttgagagatatgtaggaataac 6
ttttgagagatatgtaggaata 1
tttgagagatatgtaggaataaca 1
tttgagagatatgtaggaataac 1
gagatatgtaggaataac 1
taaattttagcattgtttggcttt 1
atgctctaaggggaaagccaaaca 1
aaagaactaaaactaacaaagtgg 1
ptc-miRX40
cagcaatgtagtccttccgtcaactttgagatacgtgttacacttctgcatgtcacgtgaccacgctgtcaAAGTTGACGGAAGGACTACATtgctg 113
(((((((((((((((((((((((((((((.(..((((((((((........))...)))).)))).).)))>>>>>>>>>>>>>>>>>>>>>)))))
aagttgacggaaggactacatt 2
AAGTTGACGGAAGGACTACAT 94 miRNA
aagttgacggaaggactacattgc 6
aagttgacggaaggacta 1
aagttgacggaaggactaca 5
ttgacggaaggactacattgc 1
tgacggaaggactacattgct 2
gacggaaggactacattgctg 1
acggaaggactacattgct 1
ptc-miRX42
atggagaagtccgttcgggtctagtttgaacttcttgcatgtcaagccgttcaagcctagtctgaaaggtcaggagggcgtgctaTTCGGTCTAGGCCTGAACGGCttgaagggcacgttgttcaggcctggcatgaatagtctggatttttttat 11
(((((((((((((((((.(((..((((((((..(.(((...((((((((((((.((((((.(((((.((.((.(....).)))).>>>>>->>>>>>->>>>>>>>))))...))).)..))))))))..))).))))).....))))))))))))
tattcggtctaggcctgaacggct 3
TTCGGTCTAGGCCTGAACGGC 5 miRNA
ctgaacggcttgaagggcacg 3
ptc-miRX45
tacaaactcctcatttaaatgattttgttgctgtaaagacaaatgaacattgtttcttcttgctttgagaaactagtggggacaccggtcacGTATGATCATAGATGATGGAGggta 9
(((...(((((((((((..(((((.(((.((((..................(((((((........)))))))..(((....))))))).))>--->>>>>>>>>>>>->>>>.)))
cgtatgatcatagatgatggag 1
GTATGATCATAGATGATGGAG 7 miRNA
gtatgatcatagatgatgg 1
ptc-miRX46
aaggtgcaagggagaataaatggaatcacaatagagttatctTAGGAAAATTAGAGATTATGTtttattttatattatatcttaattagaaatctacttattttaggtcttcatacatgagttgtagataattataatctctaattttcctaagataattatactgcaaatcttccatttattctccatcagatgctcctt 8
((((.(((..(((((((((((((((...((.((.((((((((<<<<<<<<<<<<<<<<<<<<-................(((.....))).((((((..((((...((......))..)))).))))))...)))))))))))))))))))))))))))).)).))......)))))))))))))))......))).))))
TAGGAAAATTAGAGATTATGT 8 miRNA
ptc-miRX47
tctctttgccacgttgTTCATTCCTCTTCCTAAAATGGcttctccttcaattttaaaaaaaataaaaattaaaggagaatccaatatgaaatgagaagctattttaggaagggaatgaatacggtgtcggtgttataagaga 169
((((((.((((((..(<<<<<<<<-<<<<<<<<<<<<<((((((.((((.(((((.......)))))......((.....))....))))..))))))))}}}}}}}}}}}}}}}}}}==})..))).))).....))))))
ttcattcctcttcctaaaat 1
TTCATTCCTCTTCCTAAAATGG 112 miRNA
ttcattcctcttcctaaaatg 1
ttcattcctcttcctaaaatggct 1
tcattcctcttcctaaaatgg 1
attcctcttcctaaaatgg 3
attttaggaagggaatga 1
attttaggaagggaatgaata 30
ttttaggaagggaatgaat 1
ttttaggaagggaatgaata 17
ttaggaagggaatgaatacg 1
ptc-miRX52
cagcatcacagttcttaactgccgacctctgaattggcagcgtcgcagttcttggctgtTGATTTCTGAATCGGCAGCAACacagtttttggatgccgatttcagaatcggtagcgacacagatcttgactgccaatttctcactcagtttttgctgttgatttctg 5
(((.((((((((....(((((.........(((((((((..((((.((.((((.((((.-<<<<-<<<<<<<<<<<-<<<-.......)))..)))))).)))))))))..)))).)...))).)))))))))))))))......)))))...)))).))))..)))
TGATTTCTGAATCGGCAGCAAC 5 miRNA
ptc-miRX53
taatggtgggagagagcttccttcagcccactcatggataggagaaaggggttgaattagctgccgactcattcattcaagcaccagtagaaaaaggggaatggatattcttttgctactgtgattgTGTGAATGATGCGGGAGATAAttttacatcccctctttttctgtgcttggactgaagggagctccttccttctattg 79
((((((.(((((.(((((((((((((.(((..((((((.((((((..((((..((((({={{={{{=={{{{{{{{={{(.(((.(((((....((((((((....)))))))).)))))))).)))->>>>>>>>-->>>->>->>>))).....))))))))))))))))..))).))))))))))))))))))..))))))
tggtgggagagagcttccttc 3
agctgccgactcattcattca 5
tcattcattcaagcaccagtag 1
agcaccagtagaaaaagggga 1
agcaccagtagaaaaaggggaatg 1
ttgtgtgaatgatgcgggaga 4
ttgtgtgaatgatgcggga 1
tgtgtgaatgatgcgggagat 1
TGTGAATGATGCGGGAGATAA 41 miRNA
tgtgaatgatgcgggagata 2
tgtgaatgatgcgggagataat 2
tgtgcttggactgaagggagc 1
ttggactgaagggagctcc 3
ttggactgaagggagctc 8
ttggactgaagggagctcctt 5
ptc-miRX63
ctctatgcatggtctcagggtggcaatcattgttcactctccctcaaggcttccaacgcaataaccagctacgtacatgtaactgtgttacggctgcaggctTGAGGCCTTTGGGGGAGAGTGGtcaaaagttgtcatgattttggcagacgag 1759
(((..(((..((((.....((((((((..(((..(((((((((((((((((((.((.((......((((..(((((((......))).))))))))...)))>>>>>>>->>>>>>>>>>>>>-.)))..))))))))))))...)))...)))
actctccctcaaggcttcca 20
actctccctcaaggcttccaa 64
aactgtgttacggctgcaggct 1
aactgtgttacggctgcaggctt 1
TGAGGCCTTTGGGGGAGAGTGG 1644 miRNA
tgaggcctttgggggagag 12
tgaggcctttgggggagagtggt 5
tgaggcctttgggggaga 4
tgaggcctttgggggagagtg 7
aggcctttgggggagagtgg 1
ptc-miRX64
ttctagaggtaattaacatctaacatctgcagactacttgccttgttactgccgtgcctattttgaatatatatattcaaaaTAGGCACAGAATTAACAAGGCaagtattcagtagatgttagataggatgagctaaggctggag 222
((((((.(((.(((...(((((((((((((.((.(((({{{{{{{{{{==={={{{{{{((((((((((....)))))))))>>>>>>>->--->>>>>>>>>))))).)).)))))))))))))..)))..)))....))))))
taacatctgcagactacttgcctt 1
taacatctgcagactacttgcc 1
aacatctgcagactacttgcc 1
acatctgcagactacttgcctt 1
catctgcagactacttgcctt 12
catctgcagactacttgcc 1
catctgcagactacttgcct 1
tctgcagactacttgccttgt 1
cagactacttgccttgttac 1
tgccttgttactgccgtgcct 1
aaataggcacagaattaacaaggc 1
TAGGCACAGAATTAACAAGGC 129 miRNA
taggcacagaattaacaaggcaa 3
taggcacagaattaacaaggca 1
taggcacagaattaacaaggcaag 54
aggcacagaattaacaaggca 1
attaacaaggcaagtattcag 2
ttaacaaggcaagtattcagt 1
taacaaggcaagtattcagta 1
taacaaggcaagtattcagt 1
acaaggcaagtattcagtagatgt 2
acaaggcaagtattcagtaga 2
aaggcaagtattcagtagatg 1
aggcaagtattcagtagatgt 1
caagtattcagtagatgttag 1
ptc-miRX72
aataatgagtcttgcatcaagacccagttctcttgggtcctgcaacaggatctagtgctcttgggtccacgtcaggacccaattttcttgggttCTTTGTCAGGACTCAAGGCTAttgggttttaggtttttaaatataattatt 11
((((((.........(((((((((((((..(((((((((((((((.(((((((((.....((((((((......)))))))).....)))))))>>>>>->>>>>>>>>>>>-->))))))))).)))...........))))))
gttctttgtcaggactcaaggcta 3
tctttgtcaggactcaaggc 1
ctttgtcaggactcaaggc 1
CTTTGTCAGGACTCAAGGCTA 6 miRNA
ptc-miRX73
cattatcatttgtaatatccatattatctgattttgacgggtcATGTCAGATCATGTTAGGTATttcatatgattttg 14
((..(((((.((.((((((.((((.(((((((..(((....))>->>>>>>>->>>>-->>>>>).)).)))))..))
ggtcatgtcagatcatgttaggta 1
tcatgtcagatcatgttaggtatt 2
atgtcagatcatgttaggtatt 1
ATGTCAGATCATGTTAGGTAT 8 miRNA
tcagatcatgttaggtatttcat 2
ptc-miRX74
ggctgcttctttttctctctgggcacgttgTTCATTCCTCTTCCTAAAATGGcttcttctcctttagttgttgcaattataggagaggagaatccattttaggaagggaatgaatactgtgtcggttttacgagggagacaatc 181
(..(((((((((......((((.((((.((<<<<<<<<-<<<<<<<<<<<<<.((((((((((.((((((...)))))).))))))))))...))}}}}}}}}}}}}}}}}}}}}}.))))))))......))))))).))..)
ttcattcctcttcctaaaat 1
TTCATTCCTCTTCCTAAAATGG 112 miRNA
ttcattcctcttcctaaaatg 1
ttcattcctcttcctaaaatggct 1
tcattcctcttcctaaaatgg 1
attcctcttcctaaaatgg 3
caattataggagaggagaat 1
caattataggagaggagaatc 1
aattataggagaggagaat 1
attttaggaagggaatga 1
attttaggaagggaatgaata 30
ttttaggaagggaatgaat 1
ttttaggaagggaatgaata 17
ttaggaagggaatgaatact 1
ttaggaagggaatgaatactgtgt 6
ttaggaagggaatgaatactgtg 2
ttaggaagggaatgaatactgt 1
ptc-miRX76
atgctactacatggatggagaagcttccgatctccctcaaaggcttcctctataattgccttacatgatggcattagTGGACTCCTTTGGGGAGATGGagagcttactccccataactcaatggcat 53
((((((....((((..(((((((((..(.{{{{{{{={{{{{{=={{{={((....((((.........)))).)))->>>-->>>>>>>>>>>>>->..))))).)))))))).......))))))
atctccctcaaaggcttcctc 2
tacatgatggcattagtggact 2
tacatgatggcattagtggac 1
acatgatggcattagtggact 4
tgatggcattagtggactcc 1
TGGACTCCTTTGGGGAGATGG 42 miRNA
ggactcctttggggagatgg 1
ptc-miRX79
tggctttcatagttaTAACATCTTGATCAATGGCCAttgtaagagtagaaggatccatgaagcaataattctctttgctaaaatgtgtgataaaacattgactcctggtatttcactcttacagtgcccattgattaagatggtataatgttgttatca 1090
(((.(..((..((((<<-<<<<<<<<<<<<<<<-<<((((((((((.((((...(((.(((((((.........)))))..(((((........)))))...)).)))..)))))))))))))))).))))))))))))))).))))))..))..))))
ataacatcttgatcaatggcc 3
ataacatcttgatcaatggcca 10
TAACATCTTGATCAATGGCCA 383 miRNA
taacatcttgatcaatggccatt 3
taacatcttgatcaatggccat 4
taacatcttgatcaatggcc 94
aacatcttgatcaatggccattg 1
aacatcttgatcaatggcc 3
aacatcttgatcaatggcca 1
acatcttgatcaatggccattg 1
catcttgatcaatggcca 1
catcttgatcaatggccattg 213
catcttgatcaatggccatt 4
atcttgatcaatggccattg 5
atcttgatcaatggccatt 4
tcttgatcaatggccattgta 81
tcttgatcaatggccattg 2
ttgatcaatggccattgtaag 1
tgatcaatggccattgtaaga 3
tcaatggccattgtaagagtagaa 1
tcaatggccattgtaagagta 6
caatggccattgtaagagta 1
caatggccattgtaagagtag 18
caatggccattgtaagagtaga 20
caatggccattgtaagagtagaa 2
caatggccattgtaagagt 1
aatggccattgtaagagtaga 31
aatggccattgtaagagtagaa 38
atggccattgtaagagtagaag 2
atggccattgtaagagtaga 1
tggccattgtaagagtaga 1
taagagtagaaggatccatga 1
cactcttacagtgcccattga 3
ttacagtgcccattgattaaga 2
ttacagtgcccattgattaag 145
ptc-miRX81
tgttaggtccagtgtcgagacaaattagccttgggtcatgcgttaggacccacgtctcatgatccggatactggacctaacataattgggttcagtgtcggaacccaacataattgggtcCGAACACAGGACTCAAGGCTAatgggtcttgatgcataacccaaca 10
((((.(((...((((((((((..((((((((((((((.((.(((.(((((((.......((.((((.(((((((((((((.....)))))))))))))))))...)).......))))))>->>>->>->>>>>>>>>>>>))..))))))))))...))).))))
tccgaacacaggactcaaggctaa 1
tccgaacacaggactcaaggc 1
tccgaacacaggactcaaggct 1
CGAACACAGGACTCAAGGCTA 6 miRNA
cgaacacaggactcaaggc 1
ptc-miRX84
ggtttggggaggggagtTCTGTCGCTGGAAAGATGGTACctagggctgcatattaatgtgtatagcaagcaataggcaccatcttcccgcgacggaactcccctctaacctctacc 214
(((..((((((((((((<<<<<<<<-<<<<-<<<<<<-<(((..(((((((((......)))).)).)))..)))).)))))))))).)))))))))))))))))...)))..)))
ttctgtcgctggaaagatggt 9
ttctgtcgctggaaagatgg 1
ttctgtcgctggaaagatggta 6
TCTGTCGCTGGAAAGATGGTAC 133 miRNA
tctgtcgctggaaagatgg 2
tctgtcgctggaaagatggta 54
tctgtcgctggaaagatggtacc 2
ctgtcgctggaaagatggtac 1
tgtcgctggaaagatggtacct 4
tgtcgctggaaagatggtac 1
gctggaaagatggtacct 1
ptc-miRX87
ttgccttgggggcttgcaTGAAGAGGTAGAGAGTGTGATTcagccaaggatgacttgccggcagcaggtaagagcaaagctccgtttttggaagttcaaggatatcttaacttttccggccggcaagctgtccttggctacattgtactctcttcttctcatgcaagaactacttggtaa 44
(((((...((..((((((<<<-<<<<-<<<<<<<<--<<-.((((((((((..(((((((((....((.(((((..(((....((((((((....))))))))..)))..))))))).)))))))))..))))))))))..)}==}}}}}}}}=}}}}}}}}}))))..))....)))))
atgaagaggtagagagtgtgat 4
TGAAGAGGTAGAGAGTGTGATT 12 miRNA
tcagccaaggatgacttgccggca 1
tcagccaaggatgacttgccg 1
tcagccaaggatgacttgcc 1
cagccaaggatgacttgccggc 2
cagccaaggatgacttgccgg 11
aaggatgacttgccggcagca 2
cggcaagctgtccttggctac 1
ttggctacattgtactctctt 2
tggctacattgtactctcttc 6
ttgtactctcttcttctcatg 1
ptc-miRX88
tagctgggtaacgtggaCTTGTAACCTGAGTAGAGGCAataaagtgatataacattggctcgctcagcttagaaggtcgggtccagtta 24
(((((((...((.((..<<<-<<<-<<<<<<-<<<-<<((...((......)))))).))))))))).))).)))..)).)))))))))
tgggtaacgtggacttgt 1
taacgtggacttgtaacctga 1
tggacttgtaacctgagtaga 1
tggacttgtaacctgagtagaggc 1
CTTGTAACCTGAGTAGAGGCA 13 miRNA
cttgtaacctgagtagaggcaa 2
ttgtaacctgagtagaggcaat 1
tgtaacctgagtagaggcaataaa 1
tgagtagaggcaataaagtgat 1
tcgctcagcttagaaggtcgg 1
tcgctcagcttagaaggtcgggt 1
ptc-miRX9
caaatcacaCGAGTATATGGACAGAGACGAtgtaggatgacccagtctgccatgctgtggttgggagactgagcctatttgggtctgtctcattgttattttatttatttg 23
(((((....-<<<<<-<<<<<<<<<--<<<.(((((......((((((.(((.((....))))).))))))..))))))))..)))))).)))...))))).....)))))
acacgagtatatggacagagacga 5
CGAGTATATGGACAGAGACGA 14 miRNA
atatggacagagacgatgtaggat 1
tatggacagagacgatgtagg 1
cagagacgatgtaggatgaccc 2
ptc-miRX94
tttaatatttttagatcatgttgatgtgttgaggttaaattttaattttaaaaataaaaaaaatattatttcaatacatttctaagtaaaatgcactttgaaaaaacaacttttaccatactttcaaacaagtctggagggataTTTGAGAGTGTGGTAACGGTTgcatttcagagtgtttttcacttggaaaaatatcaagataatatttttttacttttaaaaaatatttttaatattaacatatcaaaacaattcaaaaaaattaaa 14
((((((.(((((..((....((((((((((((.((((((..(...((((((((...(((((((((((((((..(((..(((((((((.(((.(((((((((((...(((((.((((((((((((((((...((((....)))).>>>>>>>>>>>>>>>>->>>>)..))))))))))).))).)))))))))..)))..)))))))))))))))..))))))))...)..)))))).))))))))))))....))..))))).))))))
taccatactttcaaacaagtct 1
aaacaagtctggagggatatttga 2
aacaagtctggagggatatttgag 1
caagtctggagggatatttgag 1
gatatttgagagtgtggtaacggt 1
TTTGAGAGTGTGGTAACGGTT 7 miRNA
ttgagagtgtggtaacggtt 1
ptc-miRXX156
gTTGACAGAAGATGGAGAGCACagctacatgtaatcgagaattagtcctgtagaagtgcagtttgtgctttgtgttttcttttcttctttaaac 35
(<<---<<<<<<-<<<<<<<<<(.(((((.(....(........).).))))).((..(.....)..)).))))))))))..))))))...)))
TTGACAGAAGATGGAGAGCAC 34 miRNA
tgacagaagatggagagcac 1
ptc-miRXX160e*
tggcctgcctggctccctgaatgccatctaggaagcttgtcaaagagtgttggcaacctttctatttgGCATGAGGGGAGTCGAGCAGGcca 13
((((({{{={{{{{{{{{=={{{{{{..(((((((.(((((((......))))))).)))))))..))>>>>-->>>>>>>>>->>>>>)))
tgcctggctccctgaatgcca 6
gcatgaggggagtcgagc 1
GCATGAGGGGAGTCGAGCAGG 6 miRNA
ptc-miRXX164
gcggtttacaattgggtgtgtagctcttgcTGGAGAAGCAGGGCACGTGCAagctctctcctcaggctttccttgcacgtgctccccttctccaacatgggtttctcacctttcctc 4620
(.((.........(((((.(.(((((.((.<<<<<<<<--<<<<<<<<<<<((......((...)).....)))))))))))))..)))))))).)).))))).).)))))..)).)
tggagaagcagggcacgtgc 11
tggagaagcagggcacgtgcaa 1
TGGAGAAGCAGGGCACGTGCA 4599 miRNA
tggagaagcagggcacgtg 6
tggagaagcagggcacgt 1
ggagaagcagggcacgtgca 1
gagaagcagggcacgtgca 1
ptc-miRXX166
agttgaggggaatgctgtctggttcgagaccattcacctgaagcgcacgcattcatcttttgagtgaTCTCGGACCAGGCTTCATTCCccccaact 6571
(((((.((((((((..(((((((((((((.((((((..((((((....)).)))).....)))))).>>>>>>>>>>>>>-->>>>>>)).)))))
atctcggaccaggcttcattcccc 20
atctcggaccaggcttcattc 3
atctcggaccaggcttcattcc 3
TCTCGGACCAGGCTTCATTCC 3545 miRNA
tctcggaccaggcttcattc 37
tctcggaccaggcttcatt 11
tctcggaccaggcttcat 13
tctcggaccaggcttcattccc 1
ctcggaccaggcttcattcccc 1
ctcggaccaggcttcattcc 1
ctcggaccaggcttcattccc 4
tcggaccaggcttcattcc 27
tcggaccaggcttcattcccccc 1
tcggaccaggcttcattccccc 1
tcggaccaggcttcattccc 85
tcggaccaggcttcattc 7
tcggaccaggcttcattcccc 2789
cggaccaggcttcattccccc 1
cggaccaggcttcattcccc 8
ggaccaggcttcattcccc 13
ptc-miRXX169a
gagatgatggccttacatgaagataagagtcttgtttgtAGCCAAGGACGACTTGCCCAcaatatgtatcgtgagcgtttccaatttgcaacctcatacttggttgttttgggcagtctccttggctatgcagatggactcttctcagtcatgataggcatcttctc 76
((((.((((.(((..(((((.((.((((((((.((((((<<<<<<<<<-<<<<-<<<<<..........(....)............((((((........))))))..))))))))))))))))))..)))))))))))))).))..)))))..))))))).))))
tgtagccaaggacgacttgccca 1
tagccaaggacgacttgccca 12
tagccaaggacgacttgccc 1
tagccaaggacgacttgcccaca 8
tagccaaggacgacttgcccac 14
AGCCAAGGACGACTTGCCCA 40 miRNA
ptc-miRXX169b
gagatgatggtcttgcatgaagataagagtgttgttcggtAGCCAAGGACGACTTGCCCAcactatgagacaagtggttagaattagcaacttcttaattggttatgggaagtctccttggctatgctgacagactcttctcgatcatgccaggcatcttctt 75
((((.((((.(((.((((((.((.((((((.((((.((((<<<<<<<<<-<<<<<-<<<<.(((((((((..(((.((((....)))).))))))))..))))..))))))))))))))))))..)))))))))))))).))..)))))).))))))).))))
tagccaaggacgacttgccca 12
tagccaaggacgacttgccc 1
tagccaaggacgacttgcccaca 8
tagccaaggacgacttgcccac 14
AGCCAAGGACGACTTGCCCA 40 miRNA
ptc-miRXX169d
[truncated: 194 more rows]
